# Supplementary material for: Molecular Characteristics, Clinical Significance, and Cancer Immune Interactions of Angiogenesis-Associated Genes in Gastric Cancer
Source: Front Immunol. 2022 Feb 22;13:843077. doi: 10.3389/fimmu.2022.843077 (PMC8901990; doi:10.3389/fimmu.2022.843077)
Supplement: Supplementary file 1 [file DataSheet_1.zip]

Archive with 2 entries (2 files):
- Supplementary_Figures.docx
- Supplementray_Tables.xlsx
