# Supplementary material for: Molecular Characteristics, Clinical Significance, and Cancer Immune Interactions of Angiogenesis-Associated Genes in Gastric Cancer
Source: Front Immunol. 2022 Feb 22;13:843077. doi: 10.3389/fimmu.2022.843077 (PMC8901990; doi:10.3389/fimmu.2022.843077)
Supplement: Supplementary file 1 [file DataSheet_1.zip › Supplementray_Tables.xlsx]

## Sheet: S1
Table S1: Summary of 36 recognized angiogenesis-associated genes.
Gene	Type
VCAN	Angiogenesis
POSTN	Angiogenesis
FSTL1	Angiogenesis
LRPAP1	Angiogenesis
STC1	Angiogenesis
LPL	Angiogenesis
VEGFA	Angiogenesis
PF4	Angiogenesis
THBD	Angiogenesis
FGFR1	Angiogenesis
TNFRSF21	Angiogenesis
CCND2	Angiogenesis
COL5A2	Angiogenesis
ITGAV	Angiogenesis
SERPINA5	Angiogenesis
KCNJ8	Angiogenesis
APP	Angiogenesis
JAG1	Angiogenesis
COL3A1	Angiogenesis
SPP1	Angiogenesis
NRP1	Angiogenesis
OLR1	Angiogenesis
PDGFA	Angiogenesis
PTK2	Angiogenesis
SLCO2A1	Angiogenesis
PGLYRP1	Angiogenesis
VAV2	Angiogenesis
S100A4	Angiogenesis
MSX1	Angiogenesis
VTN	Angiogenesis
TIMP1	Angiogenesis
APOH	Angiogenesis
PRG2	Angiogenesis
JAG2	Angiogenesis
LUM	Angiogenesis
CXCL6	Angiogenesis

## Sheet: S2
Table S2: Clinical information of 804 gastric cancer patients.
Id	futime	fustat	Age	Gender	T	N	Dataset
GSM2235556	5.75342	1	61	MALE	T3	N1	GSE84337
GSM2235557	1.89041	1	47	FEMALE	T4	N3	GSE84337
GSM2235558	1.9726	1	72	MALE	T4	N1	GSE84337
GSM2235559	4.84932	1	78	MALE	T3	N2	GSE84337
GSM2235560	0.986301	1	58	MALE	T4	N0	GSE84337
GSM2235561	6.9863	0	33	FEMALE	T4	N2	GSE84337
GSM2235562	1.47945	1	81	FEMALE	T4	N2	GSE84337
GSM2235563	1.15068	1	60	FEMALE	T3	N2	GSE84337
GSM2235564	6.90411	0	61	MALE	T3	N1	GSE84337
GSM2235565	5.34247	1	49	FEMALE	T4	N0	GSE84337
GSM2235566	0.90411	1	44	MALE	T4	N2	GSE84337
GSM2235567	3.53425	1	51	MALE	T4	N2	GSE84337
GSM2235568	6.73973	0	58	FEMALE	T3	N1	GSE84337
GSM2235569	6.73973	0	79	MALE	T4	N1	GSE84337
GSM2235570	6.65753	0	77	MALE	T4	N0	GSE84337
GSM2235571	6.57534	0	85	FEMALE	T3	N1	GSE84337
GSM2235572	7.06849	0	68	FEMALE	T4	N1	GSE84337
GSM2235573	6.73973	0	52	MALE	T4	N2	GSE84337
GSM2235574	0.90411	1	72	MALE	T4	N2	GSE84337
GSM2235575	7.06849	0	59	MALE	T3	N1	GSE84337
GSM2235576	0.328767	1	78	FEMALE	T3	N2	GSE84337
GSM2235577	1.56164	1	32	FEMALE	T4	N0	GSE84337
GSM2235578	1.72603	1	68	MALE	T4	N2	GSE84337
GSM2235579	1.39726	1	74	MALE	T3	N1	GSE84337
GSM2235580	2.05479	1	61	MALE	T4	N2	GSE84337
GSM2235582	1.06849	1	65	MALE	T4	N0	GSE84337
GSM2235584	4.68493	1	71	MALE	T4	N2	GSE84337
GSM2235585	1.89041	1	71	MALE	T3	N1	GSE84337
GSM2235586	6.32877	0	71	MALE	T4	N1	GSE84337
GSM2235587	5.26027	1	72	MALE	T4	N1	GSE84337
GSM2235588	4.19178	1	56	MALE	T4	N1	GSE84337
GSM2235589	6.32877	0	66	MALE	T4	N2	GSE84337
GSM2235593	6.32877	0	56	MALE	T4	N0	GSE84337
GSM2235595	1.23288	1	74	MALE	T4	N1	GSE84337
GSM2235596	6.16438	0	63	MALE	T3	N1	GSE84337
GSM2235597	6.90411	0	68	MALE	T2	N1	GSE84337
GSM2235598	1.72603	1	74	MALE	T3	N1	GSE84337
GSM2235599	6.57534	0	62	MALE	T3	N2	GSE84337
GSM2235600	6.08219	0	53	MALE	T4	N2	GSE84337
GSM2235601	6.08219	0	79	MALE	T4	N2	GSE84337
GSM2235602	6.73973	0	61	FEMALE	T3	N1	GSE84337
GSM2235603	6.57534	0	60	FEMALE	T4	N1	GSE84337
GSM2235604	6.08219	0	75	MALE	T3	N1	GSE84337
GSM2235605	5.50685	1	54	FEMALE	T4	N1	GSE84337
GSM2235606	6	0	38	MALE	T4	N2	GSE84337
GSM2235607	0.493151	1	65	MALE	T3	N2	GSE84337
GSM2235608	6.57534	0	55	MALE	T3	N1	GSE84337
GSM2235609	0.657534	1	73	FEMALE	T4	N2	GSE84337
GSM2235610	1.89041	1	76	MALE	T4	N2	GSE84337
GSM2235611	0.657534	1	78	FEMALE	T4	N2	GSE84337
GSM2235612	2.38356	1	69	MALE	T4	N2	GSE84337
GSM2235613	6.82192	0	68	MALE	T2	N1	GSE84337
GSM2235614	6.32877	0	27	MALE	T4	N2	GSE84337
GSM2235615	6.32877	0	68	MALE	T3	N2	GSE84337
GSM2235616	0.0821918	1	73	MALE	T4	N1	GSE84337
GSM2235617	5.83562	0	54	MALE	T4	N2	GSE84337
GSM2235618	5.83562	0	73	FEMALE	T4	N2	GSE84337
GSM2235619	5.75342	0	55	FEMALE	T4	N1	GSE84337
GSM2235620	5.83562	0	65	MALE	T3	N2	GSE84337
GSM2235621	2.71233	1	63	MALE	T4	N2	GSE84337
GSM2235622	1.89041	1	50	MALE	T3	N2	GSE84337
GSM2235623	1.72603	1	56	MALE	T3	N1	GSE84337
GSM2235624	6.32877	0	59	MALE	T3	N1	GSE84337
GSM2235625	5.75342	0	53	FEMALE	T4	N0	GSE84337
GSM2235626	6.32877	0	46	MALE	T4	N2	GSE84337
GSM2235627	5.75342	0	68	MALE	T3	N1	GSE84337
GSM2235628	6.08219	0	43	MALE	T3	N1	GSE84337
GSM2235629	2.9589	1	78	MALE	T4	N1	GSE84337
GSM2235630	5.75342	0	65	MALE	T4	N1	GSE84337
GSM2235631	5.67123	0	66	FEMALE	T4	N0	GSE84337
GSM2235632	6.24658	0	60	MALE	T3	N1	GSE84337
GSM2235633	1.39726	1	63	MALE	T4	N2	GSE84337
GSM2235634	6.08219	0	64	FEMALE	T4	N1	GSE84337
GSM2235635	5.91781	0	73	MALE	T2	N2	GSE84337
GSM2235636	5.67123	0	32	FEMALE	T4	N2	GSE84337
GSM2235637	5.58904	0	75	FEMALE	T4	N0	GSE84337
GSM2235695	9.94521	0	42	FEMALE	T4	N1	GSE84337
GSM2235696	8.87671	0	60	MALE	T4	N1	GSE84337
GSM2235697	3.20548	1	49	MALE	T3	N0	GSE84337
GSM2235698	1.89041	1	34	MALE	T3	N3	GSE84337
GSM2235699	1.89041	1	68	MALE	T4	N3	GSE84337
GSM2235700	9.61644	0	59	MALE	T4	N2	GSE84337
GSM2235701	8.87671	0	61	MALE	T3	N0	GSE84337
GSM2235702	1.47945	1	74	FEMALE	T4	N1	GSE84337
GSM2235703	3.53425	1	35	MALE	T4	N2	GSE84337
GSM2235704	8.9589	0	53	FEMALE	T4	N1	GSE84337
GSM2235705	9.36986	0	67	MALE	T4	N1	GSE84337
GSM2235706	0.164384	1	71	MALE	T4	N2	GSE84337
GSM2235707	9.53425	0	63	FEMALE	T2	N1	GSE84337
GSM2235708	8.9589	0	66	MALE	T4	N1	GSE84337
GSM2235709	8.87671	0	54	FEMALE	T2	N0	GSE84337
GSM2235710	1.06849	1	54	MALE	T4	N0	GSE84337
GSM2235711	1.56164	1	65	MALE	T4	N1	GSE84337
GSM2235712	8.87671	0	70	FEMALE	T2	N0	GSE84337
GSM2235713	9.53425	1	59	MALE	T4	N0	GSE84337
GSM2235714	3.78082	1	61	MALE	T2	N1	GSE84337
GSM2235715	9.69863	0	58	MALE	T4	N1	GSE84337
GSM2235716	8.54795	1	46	MALE	T3	N1	GSE84337
GSM2235717	0.246575	1	43	FEMALE	T4	N3	GSE84337
GSM2235718	9.78082	0	46	MALE	T4	N1	GSE84337
GSM2235719	0.0821918	1	68	MALE	T4	N2	GSE84337
GSM2235720	9.78082	0	56	MALE	T1	N0	GSE84337
GSM2235721	9.78082	0	41	MALE	T2	N1	GSE84337
GSM2235722	2.9589	1	63	FEMALE	T4	N2	GSE84337
GSM2235723	9.69863	0	52	MALE	T3	N2	GSE84337
GSM2235724	0.821918	1	74	MALE	T3	N3	GSE84337
GSM2235725	10.0274	0	65	FEMALE	T4	N0	GSE84337
GSM2235726	0.0821918	1	68	MALE	T4	N2	GSE84337
GSM2235727	9.69863	0	71	MALE	T4	N3	GSE84337
GSM2235728	2.87671	1	40	FEMALE	T4	N1	GSE84337
GSM2235729	0.410959	1	67	MALE	T4	N2	GSE84337
GSM2235730	4.0274	1	68	FEMALE	T1	N1	GSE84337
GSM2235731	9.69863	0	63	FEMALE	T2	N1	GSE84337
GSM2235732	9.69863	0	74	MALE	T2	N1	GSE84337
GSM2235733	11.8356	0	72	MALE	T3	N1	GSE84337
GSM2235734	11.8356	0	45	FEMALE	T4	N1	GSE84337
GSM2235735	11.9178	0	53	MALE	T3	N2	GSE84337
GSM2235736	0.739726	1	61	MALE	T4	N2	GSE84337
GSM2235737	3.69863	1	51	MALE	T4	N2	GSE84337
GSM2235738	12.5753	0	59	FEMALE	T4	N2	GSE84337
GSM2235739	1.15068	1	66	MALE	T3	N2	GSE84337
GSM2235740	0.328767	1	69	MALE	T3	N1	GSE84337
GSM2235741	10.4384	0	49	MALE	T4	N2	GSE84337
GSM2235742	0.246575	1	62	MALE	T4	N2	GSE84337
GSM2235743	0.328767	1	64	FEMALE	T4	N1	GSE84337
GSM2235744	4.0274	1	38	FEMALE	T4	N1	GSE84337
GSM2235745	8.71233	0	53	MALE	T4	N2	GSE84337
GSM2235746	9.12329	0	53	MALE	T3	N1	GSE84337
GSM2235747	0.986301	1	53	FEMALE	T4	N2	GSE84337
GSM2235748	0.164384	1	80	MALE	T4	N2	GSE84337
GSM2235749	3.20548	1	65	MALE	T4	N3	GSE84337
GSM2235750	0.575342	1	70	MALE	T4	N1	GSE84337
GSM2235751	8.30137	0	40	MALE	T3	N1	GSE84337
GSM2235752	12.2466	0	42	MALE	T4	N1	GSE84337
GSM2235753	2.54795	1	72	MALE	T4	N1	GSE84337
GSM2235754	11.3425	0	37	FEMALE	T4	N1	GSE84337
GSM2235755	7.15068	1	62	FEMALE	T4	N1	GSE84337
GSM2235756	11.5068	0	48	FEMALE	T4	N2	GSE84337
GSM2235757	3.28767	1	44	MALE	T4	N2	GSE84337
GSM2235758	1.06849	1	42	MALE	T4	N2	GSE84337
GSM2235759	0.986301	1	54	MALE	T4	N2	GSE84337
GSM2235760	1.64384	1	64	MALE	T4	N2	GSE84337
GSM2235761	11.0137	0	63	FEMALE	T4	N1	GSE84337
GSM2235762	3.20548	1	65	MALE	T4	N2	GSE84337
GSM2235763	8.9589	1	74	FEMALE	T4	N1	GSE84337
GSM2235764	0.739726	1	58	MALE	T4	N2	GSE84337
GSM2235765	11.3425	0	68	MALE	T4	N1	GSE84337
GSM2235766	1.23288	1	61	MALE	T4	N2	GSE84337
GSM2235767	1.47945	1	53	MALE	T4	N2	GSE84337
GSM2235768	11.8356	0	46	MALE	T4	N1	GSE84337
GSM2235769	1.80822	1	64	MALE	T3	N2	GSE84337
GSM2235770	0.575342	1	85	MALE	T3	N1	GSE84337
GSM2235771	11.7534	0	53	MALE	T4	N1	GSE84337
GSM2235772	4.93151	1	60	MALE	T4	N2	GSE84337
GSM2235773	1.39726	1	30	MALE	T4	N2	GSE84337
GSM2235774	0.986301	1	47	MALE	T4	N1	GSE84337
GSM2235775	9.86301	0	60	MALE	T4	N1	GSE84337
GSM2235776	1.64384	1	80	MALE	T4	N0	GSE84337
GSM2235777	9.45205	1	49	FEMALE	T4	N1	GSE84337
GSM2235778	1.89041	1	61	MALE	T4	N3	GSE84337
GSM2235779	4.0274	1	63	MALE	T4	N0	GSE84337
GSM2235780	0.003	1	75	MALE	T4	N3	GSE84337
GSM2235781	9.45205	0	56	MALE	T1	N0	GSE84337
GSM2235782	0.328767	1	62	MALE	T4	N2	GSE84337
GSM2235783	6.16438	1	71	MALE	T3	N1	GSE84337
GSM2235784	8.46575	1	80	MALE	T2	N0	GSE84337
GSM2235785	9.36986	0	64	FEMALE	T3	N0	GSE84337
GSM2235786	8.87671	0	50	FEMALE	T4	N1	GSE84337
GSM2235787	2.05479	1	58	FEMALE	T4	N2	GSE84337
GSM2235788	9.61644	0	56	MALE	T2	N0	GSE84337
GSM2235789	3.0411	1	64	MALE	T4	N2	GSE84337
GSM2235790	9.78082	0	67	FEMALE	T4	N0	GSE84337
GSM2235791	2.05479	1	36	FEMALE	T4	N1	GSE84337
GSM2235792	7.56164	1	60	FEMALE	T4	N1	GSE84337
GSM2235793	7.15068	1	83	MALE	T3	N2	GSE84337
GSM2235794	9.94521	0	55	MALE	T1	N1	GSE84337
GSM2235795	9.94521	0	73	FEMALE	T4	N0	GSE84337
GSM2235796	3.61644	1	62	MALE	T4	N3	GSE84337
GSM2235797	9.45205	0	79	FEMALE	T3	N0	GSE84337
GSM2235798	2.05479	1	76	MALE	T4	N2	GSE84337
GSM2235799	0.986301	1	62	MALE	T4	N3	GSE84337
GSM2235800	9.36986	0	62	MALE	T3	N1	GSE84337
GSM2235801	9.28767	0	50	MALE	T2	N1	GSE84337
GSM2235802	8.71233	0	60	MALE	T1	N0	GSE84337
GSM2235803	8.79452	0	46	MALE	T3	N0	GSE84337
GSM2235804	9.36986	0	64	MALE	T4	N0	GSE84337
GSM2235805	0.410959	1	61	FEMALE	T4	N1	GSE84337
GSM2235806	8.30137	1	55	MALE	T4	N0	GSE84337
GSM2235807	2.71233	1	70	MALE	T4	N3	GSE84337
GSM2235808	1.89041	1	59	MALE	T4	N1	GSE84337
GSM2235809	12	0	58	MALE	T4	N1	GSE84337
GSM2235810	0.575342	1	54	MALE	T4	N1	GSE84337
GSM2235811	0.986301	1	55	MALE	T4	N2	GSE84337
GSM2235812	2.79452	1	68	MALE	T4	N3	GSE84337
GSM2235813	2.13699	1	64	MALE	T3	N0	GSE84337
GSM2235814	9.28767	0	66	MALE	T4	N3	GSE84337
GSM2235815	9.28767	0	71	FEMALE	T4	N2	GSE84337
GSM2235816	0.328767	1	48	MALE	T4	N3	GSE84337
GSM2235817	4.52055	1	68	FEMALE	T4	N1	GSE84337
GSM2235818	0.821918	1	74	FEMALE	T4	N3	GSE84337
GSM2235819	1.72603	1	68	MALE	T4	N1	GSE84337
GSM2235820	1.9726	1	75	MALE	T4	N1	GSE84337
GSM2235821	9.20548	0	67	MALE	T4	N1	GSE84337
GSM2235822	9.20548	0	55	MALE	T3	N1	GSE84337
GSM2235823	0.739726	1	32	FEMALE	T4	N1	GSE84337
GSM2235824	6.49315	1	49	FEMALE	T4	N2	GSE84337
GSM2235825	1.89041	1	69	MALE	T4	N0	GSE84337
GSM2235826	0.90411	1	79	MALE	T3	N2	GSE84337
GSM2235827	3.53425	1	47	MALE	T4	N2	GSE84337
GSM2235828	8.79452	0	55	MALE	T4	N1	GSE84337
GSM2235829	8.9589	0	52	MALE	T4	N0	GSE84337
GSM2235830	8.05479	0	75	MALE	T4	N2	GSE84337
GSM2235831	3.20548	1	81	MALE	T4	N3	GSE84337
GSM2235837	9.28767	0	56	FEMALE	T2	N0	GSE84337
GSM2235838	0.328767	1	65	MALE	T4	N3	GSE84337
GSM2235839	8.30137	1	63	MALE	T3	N1	GSE84337
GSM2235840	7.56164	1	71	MALE	T2	N0	GSE84337
GSM2235841	1.31507	1	84	FEMALE	T4	N1	GSE84337
GSM2235842	1.15068	1	72	MALE	T4	N3	GSE84337
GSM2235843	1.06849	1	60	MALE	T2	N1	GSE84337
GSM2235844	8.38356	0	54	FEMALE	T4	N2	GSE84337
GSM2235845	2.54795	1	51	MALE	T4	N2	GSE84337
GSM2235846	7.56164	1	67	MALE	T4	N2	GSE84337
GSM2235847	9.12329	0	53	FEMALE	T4	N1	GSE84337
GSM2235848	3.28767	1	52	MALE	T4	N2	GSE84337
GSM2235849	0.0821918	1	61	FEMALE	T4	N2	GSE84337
GSM2235850	9.53425	0	51	MALE	T2	N1	GSE84337
GSM2235851	7.64384	1	81	MALE	T1	N0	GSE84337
GSM2235852	3.94521	1	69	MALE	T4	N3	GSE84337
GSM2235853	9.12329	0	58	FEMALE	T2	N1	GSE84337
GSM2235854	9.12329	0	66	FEMALE	T4	N3	GSE84337
GSM2235855	9.0411	0	68	MALE	T2	N1	GSE84337
GSM2235862	6.9863	1	66	MALE	T4	N0	GSE84337
GSM2235863	10.9315	0	67	MALE	T4	N0	GSE84337
GSM2235864	0.986301	1	54	MALE	T4	N1	GSE84337
GSM2235865	2.71233	1	44	MALE	T4	N1	GSE84337
GSM2235866	10.6027	0	79	FEMALE	T4	N2	GSE84337
GSM2235867	10.274	0	69	FEMALE	T4	N2	GSE84337
GSM2235878	10.274	0	51	FEMALE	T4	N3	GSE84337
GSM2235879	0.493151	1	68	FEMALE	T3	N1	GSE84337
GSM2235880	1.39726	1	67	FEMALE	T4	N2	GSE84337
GSM2235881	10.274	0	72	MALE	T4	N0	GSE84337
GSM2235882	1.06849	1	55	MALE	T4	N1	GSE84337
GSM2235883	1.56164	1	66	FEMALE	T4	N2	GSE84337
GSM2235884	10.3562	0	44	MALE	T4	N0	GSE84337
GSM2235885	10.1918	0	73	FEMALE	T4	N1	GSE84337
GSM2235886	4.19178	1	76	FEMALE	T2	N1	GSE84337
GSM2235887	6.49315	1	81	MALE	T3	N2	GSE84337
GSM2235888	5.58904	1	36	FEMALE	T4	N1	GSE84337
GSM2235889	7.64384	1	66	MALE	T4	N1	GSE84337
GSM2235899	2.79452	1	48	MALE	T4	N1	GSE84337
GSM2235900	10.4384	0	46	MALE	T4	N1	GSE84337
GSM2235901	4.76712	1	66	FEMALE	T3	N1	GSE84337
GSM2235902	2.79452	1	34	MALE	T4	N1	GSE84337
GSM2235903	10.7671	0	50	MALE	T4	N1	GSE84337
GSM2235904	1.72603	1	62	MALE	T4	N1	GSE84337
GSM2235905	0.164384	1	63	MALE	T4	N1	GSE84337
GSM2235906	9.86301	1	70	FEMALE	T4	N1	GSE84337
GSM2235907	10.1096	0	77	FEMALE	T4	N0	GSE84337
GSM2235908	10.1096	0	32	FEMALE	T3	N0	GSE84337
GSM2235909	1.47945	1	63	MALE	T4	N2	GSE84337
GSM2235910	11.4247	0	56	MALE	T4	N1	GSE84337
GSM2235921	11.4247	0	57	MALE	T2	N2	GSE84337
GSM2235922	11.3425	0	68	MALE	T4	N1	GSE84337
GSM2235923	1.15068	1	77	FEMALE	T4	N1	GSE84337
GSM2235924	11.0959	0	54	MALE	T4	N2	GSE84337
GSM2235925	11.0137	0	64	MALE	T4	N1	GSE84337
GSM2235926	11.5068	0	47	MALE	T4	N2	GSE84337
GSM2235927	0.003	1	65	MALE	T4	N1	GSE84337
GSM2235928	10.8493	0	56	FEMALE	T4	N1	GSE84337
GSM2235929	4.93151	1	74	MALE	T4	N2	GSE84337
GSM2235930	6.08219	1	63	MALE	T4	N2	GSE84337
GSM2235931	10.8493	0	34	MALE	T4	N1	GSE84337
GSM2235932	4.84932	0	71	FEMALE	T4	N2	GSE84337
GSM2235933	3.36986	0	57	FEMALE	T4	N0	GSE84337
GSM2235934	3.86301	0	63	MALE	T4	N2	GSE84337
GSM2235935	1.56164	1	65	MALE	T4	N2	GSE84337
GSM2235936	3.45205	0	63	FEMALE	T1	N0	GSE84337
GSM2235937	3.0411	0	54	FEMALE	T4	N2	GSE84337
GSM2235938	7.56164	0	62	FEMALE	T1	N0	GSE84337
GSM2235939	3.69863	0	42	FEMALE	T2	N0	GSE84337
GSM2235940	2.71233	1	63	MALE	T4	N2	GSE84337
GSM2235941	3.36986	0	36	FEMALE	T2	N1	GSE84337
GSM2235942	3.45205	0	67	MALE	T1	N0	GSE84337
GSM2235943	10.4384	0	65	MALE	T4	N1	GSE84337
GSM2235944	10.3562	0	47	MALE	T3	N0	GSE84337
GSM2235945	3.0411	1	59	FEMALE	T4	N1	GSE84337
GSM2235946	10.7671	0	55	MALE	T4	N2	GSE84337
GSM2235947	10.6027	0	62	MALE	T4	N1	GSE84337
GSM2235948	10.8493	0	36	MALE	T4	N1	GSE84337
GSM2235949	10.8493	0	43	MALE	T4	N1	GSE84337
GSM2235950	10.5205	0	45	MALE	T4	N1	GSE84337
GSM2235951	0.410959	1	61	FEMALE	T4	N1	GSE84337
GSM2235952	0.0821918	1	56	FEMALE	T4	N1	GSE84337
GSM2235953	0.821918	1	58	FEMALE	T4	N1	GSE84337
GSM2235954	12.2466	0	39	FEMALE	T3	N1	GSE84337
GSM2235955	12.2466	0	48	MALE	T4	N2	GSE84337
GSM2235956	11.0959	1	68	FEMALE	T4	N2	GSE84337
GSM2235957	12.1644	0	69	FEMALE	T3	N2	GSE84337
GSM2235958	12.4932	0	55	MALE	T4	N2	GSE84337
GSM2235959	11.8356	0	61	MALE	T3	N2	GSE84337
GSM2235960	11.6712	0	66	MALE	T4	N1	GSE84337
GSM2235961	11.589	0	55	MALE	T4	N1	GSE84337
GSM2235962	2.21918	1	64	MALE	T4	N1	GSE84337
GSM2235963	2.21918	1	58	FEMALE	T4	N2	GSE84337
GSM2235964	1.80822	1	64	MALE	T4	N2	GSE84337
GSM2235965	5.17808	1	58	MALE	T3	N1	GSE84337
GSM2235966	2.71233	0	40	MALE	T4	N3	GSE84337
GSM2235967	0.821918	1	61	MALE	T4	N2	GSE84337
GSM2235968	4.84932	0	52	MALE	T2	N0	GSE84337
GSM2235969	5.26027	0	72	FEMALE	T2	N1	GSE84337
GSM2235970	1.47945	1	66	FEMALE	T4	N2	GSE84337
GSM2235971	5.17808	0	45	MALE	T3	N2	GSE84337
GSM2235972	4.68493	0	67	MALE	T4	N3	GSE84337
GSM2235973	5.09589	0	59	FEMALE	T3	N0	GSE84337
GSM2235974	0.986301	1	63	MALE	T4	N2	GSE84337
GSM2235975	5.0137	0	59	MALE	T3	N3	GSE84337
GSM2235976	4.52055	0	67	FEMALE	T3	N1	GSE84337
GSM2235977	0.575342	1	72	MALE	T4	N2	GSE84337
GSM2235978	2.79452	0	65	MALE	T4	N2	GSE84337
GSM2235979	3.45205	0	54	FEMALE	T2	N1	GSE84337
GSM2235980	0.493151	1	66	MALE	T4	N1	GSE84337
GSM2235981	2.9589	0	69	MALE	T4	N1	GSE84337
GSM2235982	3.0411	0	51	MALE	T3	N2	GSE84337
GSM2235983	3.12329	0	46	MALE	T3	N1	GSE84337
GSM2235984	0.657534	1	69	MALE	T4	N3	GSE84337
GSM2235985	2.87671	0	69	FEMALE	T4	N3	GSE84337
GSM2235986	2.87671	0	53	FEMALE	T3	N3	GSE84337
GSM2235987	2.87671	0	69	MALE	T4	N1	GSE84337
GSM2235988	5.75342	0	54	FEMALE	T1	N0	GSE84337
GSM2235991	2.63014	1	77	MALE	T3	N2	GSE84337
GSM2235992	10.5205	0	59	MALE	T4	N1	GSE84337
GSM2235993	10.3562	0	27	MALE	T3	N1	GSE84337
GSM2235994	10.1096	0	42	FEMALE	T3	N1	GSE84337
GSM2235995	0.821918	1	57	FEMALE	T3	N2	GSE84337
GSM2235996	0.493151	1	53	FEMALE	T4	N1	GSE84337
GSM2235997	10.5205	0	74	MALE	T4	N1	GSE84337
GSM2235998	10.0274	0	68	MALE	T4	N1	GSE84337
GSM2235999	7.80822	1	60	MALE	T4	N1	GSE84337
GSM2236000	10.0274	0	64	FEMALE	T3	N1	GSE84337
GSM2236001	10.1918	0	48	FEMALE	T4	N2	GSE84337
GSM2236002	10.6027	0	68	FEMALE	T4	N1	GSE84337
GSM2236003	10.3562	0	55	MALE	T4	N1	GSE84337
GSM2236004	3.78082	1	66	MALE	T4	N1	GSE84337
GSM2236005	0.739726	1	72	FEMALE	T4	N2	GSE84337
GSM2236006	1.9726	1	42	MALE	T4	N1	GSE84337
GSM2236007	1.72603	1	76	FEMALE	T4	N1	GSE84337
GSM2236008	2.46575	1	64	FEMALE	T3	N1	GSE84337
GSM2236009	2.21918	1	66	MALE	T4	N1	GSE84337
GSM2236010	3.12329	1	61	MALE	T4	N1	GSE84337
GSM2236011	2.13699	1	64	MALE	T3	N2	GSE84337
GSM2236012	0.246575	1	33	MALE	T4	N3	GSE84337
GSM2236013	4.35616	1	67	FEMALE	T2	N1	GSE84337
GSM2236014	8.63014	1	68	MALE	T3	N0	GSE84337
GSM2236015	9.0411	0	66	MALE	T4	N2	GSE84337
GSM2236016	1.64384	1	53	MALE	T4	N2	GSE84337
GSM2236017	1.39726	1	61	MALE	T4	N2	GSE84337
GSM2236018	9.53425	0	36	MALE	T4	N2	GSE84337
GSM2236019	7.56164	1	77	MALE	T3	N2	GSE84337
GSM2236020	8.9589	0	70	FEMALE	T4	N0	GSE84337
GSM2236021	4.19178	1	32	MALE	T4	N3	GSE84337
GSM2236022	8.54795	0	53	MALE	T4	N3	GSE84337
GSM2236023	8.87671	0	61	FEMALE	T2	N0	GSE84337
GSM2236024	8.46575	0	54	MALE	T3	N1	GSE84337
GSM2236025	3.20548	1	68	FEMALE	T3	N1	GSE84337
GSM2236026	5.26027	1	65	MALE	T3	N1	GSE84337
GSM2236027	10.1918	0	80	FEMALE	T4	N1	GSE84337
GSM2236028	7.80822	1	68	MALE	T3	N0	GSE84337
GSM2236029	11.3425	0	44	MALE	T2	N1	GSE84337
GSM2236030	11.3425	0	63	MALE	T4	N0	GSE84337
GSM2236031	11.0137	0	52	FEMALE	T4	N0	GSE84337
GSM2236032	11.0137	0	44	MALE	T4	N0	GSE84337
GSM2236033	9.86301	0	69	MALE	T3	N0	GSE84337
GSM2236034	10.0274	0	55	MALE	T4	N0	GSE84337
GSM2236036	3.36986	0	62	MALE	T1	N1	GSE84337
GSM2236037	3.36986	0	64	FEMALE	T4	N1	GSE84337
GSM2236038	3.28767	0	65	MALE	T4	N2	GSE84337
GSM2236039	3.45205	0	56	MALE	T2	N0	GSE84337
GSM2236040	3.0411	0	71	FEMALE	T3	N1	GSE84337
GSM2236041	3.36986	0	50	MALE	T4	N1	GSE84337
GSM2236042	3.0411	0	69	FEMALE	T4	N2	GSE84337
GSM2236043	3.28767	0	48	MALE	T3	N1	GSE84337
GSM2236044	11.589	0	48	MALE	T2	N2	GSE84337
GSM2236045	13.2329	0	63	MALE	T4	N1	GSE84337
GSM2236046	2.87671	1	64	MALE	T4	N1	GSE84337
GSM2236047	4.0274	1	49	FEMALE	T4	N2	GSE84337
GSM2236048	8.38356	0	64	MALE	T3	N0	GSE84337
GSM2236049	2.71233	1	44	FEMALE	T4	N1	GSE84337
GSM2236050	8.30137	0	65	MALE	T3	N1	GSE84337
GSM2236051	3.12329	1	34	MALE	T4	N2	GSE84337
GSM2236052	9.53425	0	61	MALE	T4	N1	GSE84337
GSM2236053	1.80822	1	41	FEMALE	T4	N2	GSE84337
GSM2236054	6.49315	1	49	FEMALE	T4	N0	GSE84337
GSM2236055	10.9315	0	55	MALE	T4	N0	GSE84337
GSM2236056	10.5205	0	54	MALE	T4	N0	GSE84337
GSM2236057	3.0411	1	62	MALE	T2	N1	GSE84337
GSM2236058	11.1781	0	62	MALE	T2	N1	GSE84337
GSM2236059	11.2603	0	75	FEMALE	T2	N1	GSE84337
GSM2236060	3.0411	1	47	MALE	T4	N3	GSE84337
GSM2236061	10.6027	0	68	FEMALE	T2	N1	GSE84337
GSM2236062	10.6027	0	69	MALE	T3	N1	GSE84337
GSM2236063	10.7671	0	48	FEMALE	T2	N1	GSE84337
GSM2236064	6.32877	1	70	MALE	T4	N0	GSE84337
GSM2236065	9.78082	0	58	MALE	T4	N2	GSE84337
GSM2236066	10.4384	0	63	FEMALE	T4	N1	GSE84337
GSM2236067	1.39726	1	47	MALE	T4	N2	GSE84337
GSM2236068	3.45205	1	44	MALE	T4	N0	GSE84337
GSM2236069	9.45205	0	69	MALE	T3	N1	GSE84337
GSM2236070	10.1918	0	71	MALE	T3	N1	GSE84337
GSM2236071	9.36986	0	54	FEMALE	T4	N1	GSE84337
GSM2236072	2.71233	1	49	MALE	T3	N3	GSE84337
GSM2236073	1.80822	1	60	MALE	T4	N2	GSE84337
GSM2236074	11.7534	0	62	MALE	T2	N1	GSE84337
GSM2236075	3.20548	1	44	MALE	T4	N1	GSE84337
GSM2236076	2.87671	0	63	MALE	T3	N1	GSE84337
GSM2236077	3.12329	0	68	MALE	T4	N2	GSE84337
GSM2236078	11.6712	0	60	MALE	T4	N0	GSE84337
GSM2236079	11.589	0	67	MALE	T2	N1	GSE84337
GSM2236080	1.15068	1	62	MALE	T4	N0	GSE84337
GSM2236082	10.7671	0	53	FEMALE	T4	N0	GSE84337
GSM2236083	0.575342	1	64	FEMALE	T4	N2	GSE84337
GSM2236084	10.5205	0	59	FEMALE	T3	N2	GSE84337
GSM2236085	12.4932	0	55	MALE	T4	N0	GSE84337
GSM2236086	12.2466	0	36	FEMALE	T4	N0	GSE84337
GSM2236087	12.7397	0	68	MALE	T3	N1	GSE84337
GSM2236088	2.79452	1	61	FEMALE	T4	N0	GSE84337
GSM2236089	11.8356	0	69	FEMALE	T4	N0	GSE84337
GSM2236090	2.54795	1	86	MALE	T4	N0	GSE84337
GSM2236091	10.1096	1	77	MALE	T3	N0	GSE84337
GSM2236092	12.2466	0	58	MALE	T4	N0	GSE84337
GSM2236093	12.411	0	59	MALE	T3	N0	GSE84337
GSM2236094	3.0411	1	64	MALE	T4	N0	GSE84337
GSM2236095	12.3288	0	51	MALE	T4	N0	GSE84337
TCGA-3M-AB46	4.83562	0	70	MALE	T2	N0	TCGA
TCGA-B7-5818	0.975342	0	62	MALE	T2	N0	TCGA
TCGA-B7-A5TI	1.63014	0	52	MALE	T4	N3	TCGA
TCGA-B7-A5TJ	0.917808	0	74	MALE	T4	unknow	TCGA
TCGA-B7-A5TK	0.789041	0	51	MALE	T4	unknow	TCGA
TCGA-B7-A5TN	0.786301	0	60	MALE	T4	unknow	TCGA
TCGA-BR-4187	0.386301	1	56	MALE	unknow	unknow	TCGA
TCGA-BR-4191	1.52877	1	72	MALE	unknow	N1	TCGA
TCGA-BR-4201	2.57534	1	66	FEMALE	T2	unknow	TCGA
TCGA-BR-4253	0.339726	1	80	FEMALE	T3	N1	TCGA
TCGA-BR-4256	0.778082	1	80	MALE	unknow	N1	TCGA
TCGA-BR-4257	0.805479	1	79	FEMALE	unknow	unknow	TCGA
TCGA-BR-4267	0.515068	1	51	MALE	T2	N0	TCGA
TCGA-BR-4279	0.79726	1	43	MALE	T2	N1	TCGA
TCGA-BR-4280	0.550685	1	78	FEMALE	T2	N1	TCGA
TCGA-BR-4294	0.003	0	65	MALE	T2	unknow	TCGA
TCGA-BR-4357	0.003	0	58	MALE	T3	unknow	TCGA
TCGA-BR-4361	0.003	0	66	FEMALE	T4	N0	TCGA
TCGA-BR-4363	0.003	0	60	FEMALE	T3	unknow	TCGA
TCGA-BR-4366	0.003	0	87	MALE	unknow	unknow	TCGA
TCGA-BR-4367	0.003	0	78	MALE	unknow	N1	TCGA
TCGA-BR-4368	0.003	0	78	FEMALE	T4	N2	TCGA
TCGA-BR-4369	0.003	0	75	MALE	unknow	unknow	TCGA
TCGA-BR-4370	0.003	0	74	FEMALE	unknow	unknow	TCGA
TCGA-BR-4371	0.003	0	71	FEMALE	T2	unknow	TCGA
TCGA-BR-6452	2.89041	0	78	FEMALE	T3	N0	TCGA
TCGA-BR-6453	1.32877	0	54	MALE	T2	N1	TCGA
TCGA-BR-6454	0.003	0	58	MALE	T3	N0	TCGA
TCGA-BR-6455	1.15616	1	59	MALE	T3	N1	TCGA
TCGA-BR-6456	1.4411	1	74	FEMALE	T3	N1	TCGA
TCGA-BR-6457	1.13973	0	69	MALE	T3	N0	TCGA
TCGA-BR-6458	1.61096	1	57	FEMALE	T3	N1	TCGA
TCGA-BR-6563	3.26027	0	60	MALE	T3	N1	TCGA
TCGA-BR-6564	2.17534	1	46	FEMALE	T3	N2	TCGA
TCGA-BR-6565	0.764384	1	67	MALE	T4	N0	TCGA
TCGA-BR-6566	2.73151	0	64	FEMALE	T3	N0	TCGA
TCGA-BR-6705	2.13425	1	68	FEMALE	T3	N3	TCGA
TCGA-BR-6707	1.65753	1	75	MALE	T3	N0	TCGA
TCGA-BR-6709	1.0137	1	57	FEMALE	T3	N3	TCGA
TCGA-BR-6710	0.747945	0	41	MALE	T2	N0	TCGA
TCGA-BR-6801	3.35068	0	70	MALE	T3	N0	TCGA
TCGA-BR-6802	2.57534	0	65	MALE	T3	N2	TCGA
TCGA-BR-6803	2.6	0	54	FEMALE	T3	N0	TCGA
TCGA-BR-6852	3.74521	0	64	FEMALE	T3	N0	TCGA
TCGA-BR-7196	1.82466	0	64	MALE	T3	N3	TCGA
TCGA-BR-7197	0.767123	0	69	MALE	T3	N0	TCGA
TCGA-BR-7704	2.93699	0	69	FEMALE	T3	N0	TCGA
TCGA-BR-7707	2.9863	0	69	FEMALE	T2	N0	TCGA
TCGA-BR-7715	2.80274	0	65	MALE	T3	N0	TCGA
TCGA-BR-7716	3.31507	0	62	FEMALE	T3	N1	TCGA
TCGA-BR-7717	1.51233	1	63	MALE	T4	N1	TCGA
TCGA-BR-7722	1.27671	1	62	MALE	T3	N1	TCGA
TCGA-BR-7723	2.39452	1	59	MALE	T3	N3	TCGA
TCGA-BR-7851	1.03562	0	74	MALE	T4	N0	TCGA
TCGA-BR-7901	0.287671	1	74	MALE	T3	N1	TCGA
TCGA-BR-7957	0.756164	1	50	FEMALE	T3	N3	TCGA
TCGA-BR-7958	2.46301	0	60	MALE	T4	N0	TCGA
TCGA-BR-7959	2.76712	0	59	MALE	T4	N1	TCGA
TCGA-BR-8058	3.10411	0	53	FEMALE	T4	N2	TCGA
TCGA-BR-8059	1.20274	1	72	MALE	T4	N1	TCGA
TCGA-BR-8060	0.953425	1	75	FEMALE	T2	N2	TCGA
TCGA-BR-8077	0.0575342	0	58	FEMALE	T4	N1	TCGA
TCGA-BR-8080	0.8	1	72	FEMALE	T4	N3	TCGA
TCGA-BR-8081	2.68767	0	71	FEMALE	T4	N0	TCGA
TCGA-BR-8284	0.671233	1	72	FEMALE	T4	N3	TCGA
TCGA-BR-8286	2.45205	0	49	MALE	T3	N0	TCGA
TCGA-BR-8289	0.221918	1	57	MALE	T4	N3	TCGA
TCGA-BR-8291	1.66301	1	61	MALE	T3	N1	TCGA
TCGA-BR-8295	0.183562	1	60	FEMALE	T4	N0	TCGA
TCGA-BR-8296	1.29863	1	58	FEMALE	T4	N2	TCGA
TCGA-BR-8297	0.616438	0	58	MALE	T4	N3	TCGA
TCGA-BR-8361	2.59178	0	71	FEMALE	T4	N2	TCGA
TCGA-BR-8364	1.84932	0	42	FEMALE	T4	N2	TCGA
TCGA-BR-8365	1.46027	1	70	FEMALE	T3	N0	TCGA
TCGA-BR-8366	0.0794521	0	80	FEMALE	T3	N0	TCGA
TCGA-BR-8367	2.19452	1	55	MALE	T3	N3	TCGA
TCGA-BR-8368	0.358904	0	84	FEMALE	T2	N0	TCGA
TCGA-BR-8369	1.16986	0	76	FEMALE	T3	N3	TCGA
TCGA-BR-8371	0.983562	1	62	MALE	T3	N3	TCGA
TCGA-BR-8372	2.60548	0	63	MALE	T4	N3	TCGA
TCGA-BR-8373	1.23288	0	65	FEMALE	T4	N1	TCGA
TCGA-BR-8380	0.0575342	0	55	MALE	T4	N3	TCGA
TCGA-BR-8381	0.613699	0	51	MALE	T3	N1	TCGA
TCGA-BR-8382	2.08767	1	67	FEMALE	T4	N3	TCGA
TCGA-BR-8384	0.309589	0	69	MALE	T4	N2	TCGA
TCGA-BR-8483	0.449315	0	59	MALE	T3	N2	TCGA
TCGA-BR-8484	2.09863	1	61	MALE	T4	N1	TCGA
TCGA-BR-8485	0.767123	0	68	FEMALE	T4	N3	TCGA
TCGA-BR-8486	0.003	0	90	FEMALE	T1	N0	TCGA
TCGA-BR-8487	0.0931507	0	64	FEMALE	T3	N0	TCGA
TCGA-BR-8588	1.06575	0	55	FEMALE	T4	N0	TCGA
TCGA-BR-8589	2.26027	0	56	MALE	T4	N1	TCGA
TCGA-BR-8590	0.778082	1	62	MALE	T4	N2	TCGA
TCGA-BR-8591	2.34521	0	79	MALE	T4	N3	TCGA
TCGA-BR-8592	0.523288	1	63	FEMALE	T4	N1	TCGA
TCGA-BR-8676	0.627397	0	59	MALE	T3	N3	TCGA
TCGA-BR-8677	2.2274	0	74	FEMALE	T3	N3	TCGA
TCGA-BR-8678	2.06575	0	76	MALE	T2	N0	TCGA
TCGA-BR-8679	0.003	0	63	FEMALE	T2	N0	TCGA
TCGA-BR-8680	2.66301	0	45	MALE	T4	N2	TCGA
TCGA-BR-8682	2.71507	0	52	MALE	T4	N0	TCGA
TCGA-BR-8683	0.821918	1	75	MALE	T4	N2	TCGA
TCGA-BR-8686	1.73973	1	69	MALE	T4	N1	TCGA
TCGA-BR-8687	0.684932	1	67	FEMALE	T4	N2	TCGA
TCGA-BR-8690	0.890411	0	54	FEMALE	T3	N3	TCGA
TCGA-BR-A44T	2.84384	0	53	FEMALE	T3	N0	TCGA
TCGA-BR-A44U	1.15616	1	70	MALE	T3	N3	TCGA
TCGA-BR-A4CR	0.003	0	70	FEMALE	T4	N3	TCGA
TCGA-BR-A4CS	0.123288	1	77	MALE	T4	N3	TCGA
TCGA-BR-A4IV	2.38082	1	47	MALE	T4	N2	TCGA
TCGA-BR-A4J4	0.0438356	0	39	MALE	T4	N2	TCGA
TCGA-BR-A4J5	2.36164	0	56	MALE	T4	N1	TCGA
TCGA-BR-A4J6	0.0547945	0	69	FEMALE	T3	N0	TCGA
TCGA-BR-A4J7	2.70959	0	49	MALE	T4	unknow	TCGA
TCGA-BR-A4J8	1.12603	0	71	FEMALE	T3	N3	TCGA
TCGA-BR-A4J9	0.0383562	0	55	MALE	T3	N0	TCGA
TCGA-BR-A4PF	0.0958904	0	72	MALE	T4	N2	TCGA
TCGA-BR-A4QL	1.34521	1	75	FEMALE	T3	N3	TCGA
TCGA-CD-5798	1.11781	0	82	MALE	T3	N0	TCGA
TCGA-CD-5799	1.08493	0	45	MALE	T2	N1	TCGA
TCGA-CD-5800	1.09589	0	51	FEMALE	T3	N0	TCGA
TCGA-CD-5801	1.09863	1	69	MALE	T3	N1	TCGA
TCGA-CD-5803	0.934247	1	78	FEMALE	T3	N0	TCGA
TCGA-CD-5804	0.003	0	90	MALE	T3	N1	TCGA
TCGA-CD-5813	1.03288	1	60	MALE	T3	N0	TCGA
TCGA-CD-8524	1.06301	0	61	FEMALE	T3	N0	TCGA
TCGA-CD-8525	1.04932	0	82	FEMALE	T3	N1	TCGA
TCGA-CD-8526	1.04384	0	73	FEMALE	T3	N1	TCGA
TCGA-CD-8527	0.59726	1	72	FEMALE	T2	N1	TCGA
TCGA-CD-8528	1.0274	0	43	FEMALE	T4	N0	TCGA
TCGA-CD-8529	1.02466	0	65	MALE	T4	N0	TCGA
TCGA-CD-8530	1.03288	0	51	MALE	T3	N0	TCGA
TCGA-CD-8531	1.04932	0	66	FEMALE	T3	N1	TCGA
TCGA-CD-8532	0.969863	1	52	MALE	T3	N0	TCGA
TCGA-CD-8533	1.28219	0	48	MALE	T3	N0	TCGA
TCGA-CD-8534	1.00548	0	41	MALE	T3	N0	TCGA
TCGA-CD-8535	1.06849	0	59	MALE	T3	N1	TCGA
TCGA-CD-A486	0.526027	1	68	MALE	T3	N0	TCGA
TCGA-CD-A487	1.02466	0	51	MALE	T3	N1	TCGA
TCGA-CD-A489	0.942466	1	58	MALE	T3	N0	TCGA
TCGA-CD-A48A	1.03562	0	57	MALE	T3	N0	TCGA
TCGA-CD-A48C	0.967123	1	79	FEMALE	T3	N1	TCGA
TCGA-CD-A4MG	0.547945	1	76	MALE	T3	N0	TCGA
TCGA-CD-A4MH	1.01644	0	86	FEMALE	T3	N0	TCGA
TCGA-CG-4301	0.252055	0	75	FEMALE	T4	N1	TCGA
TCGA-CG-4305	1.32877	0	69	MALE	T2	N1	TCGA
TCGA-CG-4306	0.00273973	1	90	MALE	T3	N2	TCGA
TCGA-CG-4436	0.665753	0	57	MALE	T2	N0	TCGA
TCGA-CG-4437	0.671233	0	83	MALE	T2	N1	TCGA
TCGA-CG-4438	4.50685	0	56	MALE	T4	N2	TCGA
TCGA-CG-4440	0.334247	1	68	FEMALE	T3	N3	TCGA
TCGA-CG-4441	1.16712	1	83	MALE	T2	N2	TCGA
TCGA-CG-4442	0.003	0	85	MALE	T2	N0	TCGA
TCGA-CG-4443	2.49863	0	68	MALE	T1	N0	TCGA
TCGA-CG-4444	3.92055	0	76	MALE	T2	N2	TCGA
TCGA-CG-4460	1.83288	1	66	FEMALE	T4	N1	TCGA
TCGA-CG-4462	0.003	1	72	FEMALE	T3	N3	TCGA
TCGA-CG-4465	0.750685	1	69	FEMALE	T4	N3	TCGA
TCGA-CG-4466	1.58082	0	81	FEMALE	T2	N0	TCGA
TCGA-CG-4469	0.589041	1	70	MALE	T3	N3	TCGA
TCGA-CG-4475	1.91507	0	76	MALE	T3	N1	TCGA
TCGA-CG-4476	0.003	0	69	MALE	T4	N3	TCGA
TCGA-CG-4477	2.58082	0	58	FEMALE	T2	N0	TCGA
TCGA-CG-5716	0.003	0	86	MALE	T4	N2	TCGA
TCGA-CG-5717	0.580822	1	58	MALE	T2	N1	TCGA
TCGA-CG-5718	3	1	78	FEMALE	T2	N1	TCGA
TCGA-CG-5719	0.0849315	0	54	FEMALE	T4	N0	TCGA
TCGA-CG-5720	0.0821918	1	71	MALE	T2	N0	TCGA
TCGA-CG-5721	0.50137	0	58	MALE	T4	N1	TCGA
TCGA-CG-5722	0.0821918	0	67	FEMALE	T3	N2	TCGA
TCGA-CG-5723	6.83836	0	83	MALE	T2	N1	TCGA
TCGA-CG-5724	1.00274	1	59	MALE	T3	N3	TCGA
TCGA-CG-5725	1.25205	1	72	MALE	T2	N0	TCGA
TCGA-CG-5726	2.4137	1	73	MALE	T1	N0	TCGA
TCGA-CG-5732	5.75342	1	66	MALE	T2	N3	TCGA
TCGA-CG-5734	0.665753	1	68	MALE	T3	N1	TCGA
TCGA-D7-5577	2.14247	1	53	FEMALE	T2	N3	TCGA
TCGA-D7-5578	1.05479	0	80	MALE	T3	N2	TCGA
TCGA-D7-6519	1.71233	0	64	FEMALE	T2	N1	TCGA
TCGA-D7-6520	1.56986	0	53	MALE	T2	N2	TCGA
TCGA-D7-6521	1.54521	0	65	MALE	T2	N2	TCGA
TCGA-D7-6522	1.55068	0	58	MALE	T2	N0	TCGA
TCGA-D7-6524	1.48767	0	53	MALE	T2	N1	TCGA
TCGA-D7-6525	1.11233	1	58	MALE	T2	N2	TCGA
TCGA-D7-6526	1.43288	0	67	FEMALE	T3	N2	TCGA
TCGA-D7-6527	0.854795	1	62	MALE	T2	N1	TCGA
TCGA-D7-6528	1.26849	0	70	FEMALE	T2	N0	TCGA
TCGA-D7-6815	1.33151	0	70	FEMALE	T2	N2	TCGA
TCGA-D7-6818	1.03014	1	53	MALE	T2	N3	TCGA
TCGA-D7-6822	1.0274	0	77	MALE	T2	N0	TCGA
TCGA-D7-8570	2.06027	0	44	MALE	T3	N3	TCGA
TCGA-D7-8572	1.4	0	57	MALE	T2	N2	TCGA
TCGA-D7-8573	1.62466	0	57	MALE	T3	N0	TCGA
TCGA-D7-8574	1.43288	0	72	MALE	T2	N3	TCGA
TCGA-D7-8575	1.51781	1	75	MALE	T3	N2	TCGA
TCGA-D7-8576	1.22192	1	54	FEMALE	T3	N3	TCGA
TCGA-D7-8578	1.76164	0	72	MALE	T2	N0	TCGA
TCGA-D7-8579	1.74247	0	66	FEMALE	T2	N2	TCGA
TCGA-D7-A4YU	1.36986	0	73	MALE	T3	N3	TCGA
TCGA-D7-A4YX	3.03562	0	63	MALE	T3	N1	TCGA
TCGA-D7-A4Z0	1.23014	0	60	FEMALE	T2	N2	TCGA
TCGA-D7-A6EV	0.936986	0	71	FEMALE	T2	N2	TCGA
TCGA-D7-A6EX	0.942466	0	72	FEMALE	T3	N2	TCGA
TCGA-D7-A6EY	0.953425	1	72	FEMALE	T3	N3	TCGA
TCGA-D7-A6EZ	1.69315	1	66	MALE	T3	N2	TCGA
TCGA-D7-A6F0	1.85753	0	79	FEMALE	T2	N0	TCGA
TCGA-D7-A6F2	1.30411	0	62	MALE	T2	N0	TCGA
TCGA-D7-A747	0.69863	1	57	MALE	T3	N1	TCGA
TCGA-D7-A748	0.361644	1	41	FEMALE	T4	N3	TCGA
TCGA-D7-A74A	1.66301	0	61	FEMALE	T3	N2	TCGA
TCGA-EQ-8122	0.665753	1	71	FEMALE	T3	N1	TCGA
TCGA-F1-6177	0.003	0	90	MALE	T1	N1	TCGA
TCGA-F1-6874	1.20548	0	79	MALE	T2	N0	TCGA
TCGA-F1-6875	6.01918	1	79	MALE	T2	N0	TCGA
TCGA-F1-A448	1.7726	0	70	MALE	T3	N3	TCGA
TCGA-F1-A72C	0.947945	0	68	MALE	T3	N0	TCGA
TCGA-FP-7735	0.290411	1	77	MALE	T2	N0	TCGA
TCGA-FP-7829	1.6274	0	69	MALE	T3	N1	TCGA
TCGA-FP-7916	1.1726	1	77	MALE	T4	N3	TCGA
TCGA-FP-7998	1.85753	0	77	MALE	T4	N3	TCGA
TCGA-FP-8099	1.42192	0	79	MALE	T3	N0	TCGA
TCGA-FP-8209	4.96164	1	49	MALE	T2	N0	TCGA
TCGA-FP-8210	0.419178	1	48	MALE	T3	N1	TCGA
TCGA-FP-8211	1.13151	0	62	MALE	T3	N1	TCGA
TCGA-FP-8631	0.0465753	0	68	MALE	T3	N2	TCGA
TCGA-FP-A4BF	0.460274	1	68	MALE	T3	N2	TCGA
TCGA-FP-A8CX	0.0191781	0	60	MALE	T4	N3	TCGA
TCGA-FP-A9TM	0.517808	0	77	MALE	T1	N1	TCGA
TCGA-HF-7132	6.4411	0	unknow	MALE	T2	N1	TCGA
TCGA-HF-7133	5.25479	0	unknow	FEMALE	T2	N3	TCGA
TCGA-HF-7134	4.35068	0	unknow	MALE	T1	N0	TCGA
TCGA-HF-A5NB	2.54247	0	75	FEMALE	T4	N3	TCGA
TCGA-HJ-7597	2.20548	1	71	FEMALE	T2	N0	TCGA
TCGA-HU-8238	0.126027	0	56	MALE	T3	unknow	TCGA
TCGA-HU-8244	2.03288	0	77	FEMALE	T1	N0	TCGA
TCGA-HU-8249	2.4137	0	76	MALE	T3	N2	TCGA
TCGA-HU-8602	1.86027	0	58	FEMALE	T4	N0	TCGA
TCGA-HU-8604	1.90137	0	82	FEMALE	T3	N0	TCGA
TCGA-HU-8608	1.75616	0	70	MALE	T4	N2	TCGA
TCGA-HU-8610	0.0630137	0	75	MALE	T1	N0	TCGA
TCGA-HU-A4G2	2.02466	0	45	MALE	T3	N1	TCGA
TCGA-HU-A4G3	0.465753	0	54	MALE	T2	N2	TCGA
TCGA-HU-A4G8	1.89041	0	71	FEMALE	T3	N1	TCGA
TCGA-HU-A4G9	2.01644	0	67	FEMALE	T1	N0	TCGA
TCGA-HU-A4GC	0.271233	0	74	MALE	T4	N2	TCGA
TCGA-HU-A4GD	1.89589	0	56	MALE	T3	N1	TCGA
TCGA-HU-A4GF	2.15068	0	69	MALE	T3	N0	TCGA
TCGA-HU-A4GH	0.980822	0	75	MALE	T1	N0	TCGA
TCGA-HU-A4GJ	1.78082	0	60	FEMALE	T4	N3	TCGA
TCGA-HU-A4GP	0.747945	0	62	FEMALE	T2	N1	TCGA
TCGA-HU-A4GQ	0.00821918	1	71	MALE	T4	N2	TCGA
TCGA-HU-A4GT	0.542466	0	71	FEMALE	T3	N0	TCGA
TCGA-HU-A4GU	0.547945	0	73	MALE	T3	N1	TCGA
TCGA-HU-A4GX	1.68767	0	70	FEMALE	T4	N2	TCGA
TCGA-HU-A4GY	0.0219178	0	76	FEMALE	T4	N1	TCGA
TCGA-HU-A4H0	0.175342	0	72	MALE	T4	N3	TCGA
TCGA-HU-A4H2	1.07945	0	58	FEMALE	T3	N3	TCGA
TCGA-HU-A4H3	2.41644	0	56	FEMALE	T4	N3	TCGA
TCGA-HU-A4H4	1.9863	0	53	FEMALE	T2	N2	TCGA
TCGA-HU-A4H5	1.98356	0	71	MALE	T2	N0	TCGA
TCGA-HU-A4H6	1.76438	0	72	FEMALE	T3	N2	TCGA
TCGA-HU-A4H8	0.739726	0	77	MALE	T1	N1	TCGA
TCGA-HU-A4HB	1.30685	1	68	MALE	T2	N2	TCGA
TCGA-HU-A4HD	2.78356	0	73	MALE	T3	N2	TCGA
TCGA-IN-7806	3.03014	0	50	MALE	T3	N1	TCGA
TCGA-IN-7808	0.287671	1	59	MALE	T3	N3	TCGA
TCGA-IN-8462	1.56712	0	80	MALE	T2	N1	TCGA
TCGA-IN-8663	0.282192	1	68	MALE	T2	N2	TCGA
TCGA-IN-A6RI	1.53151	0	45	MALE	T1	N0	TCGA
TCGA-IN-A6RJ	1.03836	0	64	MALE	T1	N0	TCGA
TCGA-IN-A6RL	1.11233	1	84	MALE	T2	N1	TCGA
TCGA-IN-A6RN	1.6274	0	72	FEMALE	T1	N2	TCGA
TCGA-IN-A6RR	0.561644	1	84	MALE	T3	N1	TCGA
TCGA-IN-A6RS	1.04932	0	76	MALE	T1	N0	TCGA
TCGA-IN-A7NR	0.542466	0	64	FEMALE	T3	N3	TCGA
TCGA-IN-A7NT	0.884932	0	73	FEMALE	T3	N1	TCGA
TCGA-IN-A7NU	0.975342	0	69	MALE	T3	N3	TCGA
TCGA-IN-AB1V	1.31233	0	63	MALE	T1	N0	TCGA
TCGA-IN-AB1X	1.12603	0	78	FEMALE	T3	N0	TCGA
TCGA-IP-7968	0.210959	0	74	MALE	T3	N2	TCGA
TCGA-KB-A6F7	5.30137	0	54	FEMALE	T1	N1	TCGA
TCGA-KB-A93G	1.67945	0	68	MALE	T2	N0	TCGA
TCGA-KB-A93H	3.13699	0	79	FEMALE	T3	N1	TCGA
TCGA-KB-A93J	3.07945	0	78	MALE	T2	N1	TCGA
TCGA-MX-A5UG	0.309589	1	78	MALE	T3	N1	TCGA
TCGA-MX-A5UJ	1.64384	0	86	FEMALE	T3	N2	TCGA
TCGA-MX-A663	0.821918	1	66	MALE	T3	N0	TCGA
TCGA-MX-A666	1.16986	0	61	MALE	T2	unknow	TCGA
TCGA-R5-A7O7	3.80548	0	51	MALE	T3	N1	TCGA
TCGA-R5-A7ZE	1.51781	1	66	FEMALE	T3	N2	TCGA
TCGA-R5-A7ZF	0.709589	1	65	FEMALE	T4	N1	TCGA
TCGA-R5-A7ZI	6.21096	0	44	FEMALE	T4	N1	TCGA
TCGA-R5-A7ZR	0.506849	1	70	FEMALE	T3	unknow	TCGA
TCGA-R5-A805	0.769863	1	71	MALE	T3	N2	TCGA
TCGA-RD-A7BS	0.920548	1	46	MALE	T3	N1	TCGA
TCGA-RD-A7BT	0.717808	1	66	MALE	T3	N3	TCGA
TCGA-RD-A7BW	0.427397	1	68	FEMALE	T2	N0	TCGA
TCGA-RD-A7C1	1.38904	1	82	MALE	T2	N0	TCGA
TCGA-RD-A8MV	10.1918	0	56	MALE	T3	N2	TCGA
TCGA-RD-A8MW	3.1589	1	72	MALE	T3	N2	TCGA
TCGA-RD-A8N0	3.3863	0	53	FEMALE	T3	N2	TCGA
TCGA-RD-A8N1	9.6411	0	70	MALE	T3	N2	TCGA
TCGA-RD-A8N2	9.69863	0	59	FEMALE	T2	N0	TCGA
TCGA-RD-A8N4	5.94795	0	58	FEMALE	T3	N1	TCGA
TCGA-RD-A8N5	4.7863	1	78	MALE	T3	N1	TCGA
TCGA-RD-A8N6	0.745205	1	78	FEMALE	T2	N2	TCGA
TCGA-RD-A8N9	2.96712	0	63	FEMALE	T2	N1	TCGA
TCGA-RD-A8NB	1.40548	1	80	FEMALE	T3	N1	TCGA
TCGA-SW-A7EA	1.5863	0	61	FEMALE	T2	N0	TCGA
TCGA-SW-A7EB	0.482192	0	45	MALE	T3	N2	TCGA
TCGA-VQ-A8DT	4.06575	0	43	MALE	T3	N3	TCGA
TCGA-VQ-A8DU	0.454795	1	63	MALE	T3	N2	TCGA
TCGA-VQ-A8DV	1.10411	1	48	MALE	T2	N0	TCGA
TCGA-VQ-A8DZ	1.08493	1	70	MALE	T4	N3	TCGA
TCGA-VQ-A8E0	1.53973	1	68	MALE	T3	N2	TCGA
TCGA-VQ-A8E2	3.6137	0	57	MALE	T3	N2	TCGA
TCGA-VQ-A8E3	1.81096	1	79	MALE	T3	N0	TCGA
TCGA-VQ-A8E7	3.11781	0	59	MALE	T3	N1	TCGA
TCGA-VQ-A8P2	3.17808	0	68	MALE	T4	N1	TCGA
TCGA-VQ-A8P3	3.10137	0	72	MALE	T4	N1	TCGA
TCGA-VQ-A8P5	0.643836	1	67	MALE	T3	N0	TCGA
TCGA-VQ-A8P8	2.58082	0	72	FEMALE	T4	N0	TCGA
TCGA-VQ-A8PB	2.85753	1	65	FEMALE	T3	N0	TCGA
TCGA-VQ-A8PC	3.85479	1	65	MALE	T3	N1	TCGA
TCGA-VQ-A8PD	1.3589	1	69	MALE	T4	N3	TCGA
TCGA-VQ-A8PE	1.84932	1	78	MALE	T3	N3	TCGA
TCGA-VQ-A8PF	0.208219	1	76	MALE	T3	N3	TCGA
TCGA-VQ-A8PH	1.06575	1	62	MALE	T3	N3	TCGA
TCGA-VQ-A8PJ	0.224658	1	53	MALE	T4	N2	TCGA
TCGA-VQ-A8PK	1.48767	1	58	MALE	T3	N3	TCGA
TCGA-VQ-A8PM	0.156164	1	56	MALE	T4	N3	TCGA
TCGA-VQ-A8PO	0.772603	1	74	MALE	T4	N0	TCGA
TCGA-VQ-A8PP	1.95068	1	76	MALE	T4	N1	TCGA
TCGA-VQ-A8PQ	1.30411	1	50	FEMALE	T4	N1	TCGA
TCGA-VQ-A8PU	2.27945	1	72	FEMALE	T4	N1	TCGA
TCGA-VQ-A8PX	5.38082	0	51	MALE	T1	N0	TCGA
TCGA-VQ-A91A	3.28767	0	67	MALE	T3	N3	TCGA
TCGA-VQ-A91D	0.975342	1	70	MALE	T4	N2	TCGA
TCGA-VQ-A91E	1.81918	0	67	FEMALE	T4	N0	TCGA
TCGA-VQ-A91K	5.10137	0	69	MALE	T3	N1	TCGA
TCGA-VQ-A91N	1.56164	1	59	FEMALE	T4	N3	TCGA
TCGA-VQ-A91Q	1.73425	1	61	MALE	T3	N3	TCGA
TCGA-VQ-A91S	2.73973	0	63	MALE	T4	N1	TCGA
TCGA-VQ-A91U	0.142466	1	78	MALE	T3	N1	TCGA
TCGA-VQ-A91V	3.55342	0	58	MALE	T3	N2	TCGA
TCGA-VQ-A91X	0.791781	1	74	MALE	T3	N2	TCGA
TCGA-VQ-A91Y	0.810959	1	67	MALE	T4	N3	TCGA
TCGA-VQ-A91Z	4.63014	0	67	FEMALE	T3	N1	TCGA
TCGA-VQ-A922	0.753425	1	70	MALE	T4	N1	TCGA
TCGA-VQ-A923	0.003	1	90	MALE	T3	N1	TCGA
TCGA-VQ-A924	4.61918	1	69	MALE	T3	N0	TCGA
TCGA-VQ-A925	0.378082	1	66	MALE	T3	N2	TCGA
TCGA-VQ-A927	0.547945	1	81	MALE	T3	N3	TCGA
TCGA-VQ-A928	0.476712	1	49	MALE	T3	N3	TCGA
TCGA-VQ-A92D	5.56712	0	67	MALE	T2	N0	TCGA
TCGA-VQ-A94O	1.75342	1	74	MALE	T4	N3	TCGA
TCGA-VQ-A94P	0.221918	1	57	MALE	T4	unknow	TCGA
TCGA-VQ-A94R	3.54521	1	63	MALE	T4	N2	TCGA
TCGA-VQ-A94T	0.936986	1	73	MALE	T3	N2	TCGA
TCGA-VQ-A94U	2.24384	0	70	MALE	T4	N0	TCGA
TCGA-VQ-AA64	1.53425	1	68	MALE	T3	N2	TCGA
TCGA-VQ-AA68	3.63836	0	52	FEMALE	T4	N3	TCGA
TCGA-VQ-AA69	2.36712	0	35	MALE	T3	N2	TCGA
TCGA-VQ-AA6A	3.24384	0	56	MALE	T4	N3	TCGA
TCGA-VQ-AA6D	1.4274	0	52	FEMALE	T4	N1	TCGA
TCGA-VQ-AA6F	4.50959	0	57	MALE	T3	N1	TCGA
TCGA-VQ-AA6G	2.16986	1	68	MALE	T3	N0	TCGA
TCGA-VQ-AA6J	2.29589	0	75	MALE	T4	N2	TCGA
TCGA-VQ-AA6K	1.03562	1	59	MALE	T4	N3	TCGA
TCGA-ZA-A8F6	1.43836	0	71	MALE	T2	N0	TCGA
TCGA-ZQ-A9CR	0.0657534	1	79	FEMALE	T4	N3	TCGA

## Sheet: S3
Table S3: The prognostic values of 36 AAGs in GC patients.
id	HR	HR.95L	HR.95H	pvalue	km
VCAN	1.19288	1.08834	1.30745	0.00016379	4.46306e-05
POSTN	1.11115	1.02727	1.20189	0.00849498	0.000543758
FSTL1	1.23667	1.11532	1.37122	5.54829e-05	8.05868e-05
LRPAP1	1.0911	0.904331	1.31644	0.362726	0.0541813
STC1	1.22308	1.09645	1.36432	0.00030464	0.00038756
LPL	1.12152	1.01547	1.23865	0.0236439	0.00170552
VEGFA	0.986354	0.876355	1.11016	0.819839	0.0607182
PF4	0.952617	0.844355	1.07476	0.430328	0.0375297
THBD	1.14198	1.00544	1.29706	0.0410086	0.000597929
FGFR1	1.1681	1.03245	1.32157	0.0136216	0.000190553
TNFRSF21	1.19117	1.05695	1.34245	0.00413218	0.00243991
CCND2	0.968566	0.89569	1.04737	0.423552	0.0621294
COL5A2	1.19733	1.08314	1.32356	0.000428878	0.000205336
ITGAV	1.21658	1.06929	1.38415	0.00290552	8.71849e-08
SERPINA5	1.09911	1.02977	1.17312	0.00447771	0.000979804
KCNJ8	1.26138	1.12555	1.4136	6.48e-05	2.6379e-05
APP	1.17901	1.01962	1.36331	0.0262717	0.00160014
JAG1	1.13311	0.989665	1.29735	0.0703687	0.0445233
COL3A1	1.17373	1.0741	1.28261	0.000400939	0.000295735
SPP1	1.0502	0.99636	1.10696	0.0681276	2.79469e-05
NRP1	1.27448	1.11179	1.46097	0.000499881	6.70926e-05
OLR1	1.07887	0.991056	1.17448	0.0796782	0.0199504
PDGFA	1.06038	0.923813	1.21714	0.404599	0.0345865
PTK2	1.05495	0.854879	1.30184	0.618088	0.0177356
SLCO2A1	1.21086	1.10363	1.32851	5.24856e-05	3.79643e-06
PGLYRP1	1.14631	0.897116	1.46473	0.274903	0.254385
VAV2	1.0494	0.902677	1.21998	0.530308	0.174421
S100A4	1.07881	0.98841	1.17749	0.0893392	0.0249681
MSX1	0.949152	0.855845	1.05263	0.322946	0.0310251
VTN	1.08641	1.01732	1.1602	0.0134352	0.00595859
TIMP1	1.21755	1.07269	1.38198	0.00232111	0.000449813
APOH	1.05889	0.975974	1.14885	0.169003	0.23349
PRG2	1.46786	1.00187	2.15057	0.0488871	0.000895865
JAG2	1.11268	0.982382	1.26026	0.0929118	0.00938025
LUM	1.1725	1.07523	1.27857	0.000316295	0.000577891
CXCL6	1.07742	1.00653	1.1533	0.0317611	0.0127178

## Sheet: S4
Table S4: Spearman correlation analysis of the 36 AAGs.
From	To	Cor	P-value	Color	Weight
VCAN	POSTN	0.727985	2.85456e-134	pink	4.36791
VCAN	FSTL1	0.831639	4.24925e-208	pink	4.98983
VCAN	LRPAP1	0.218439	3.48483e-10	pink	1.31063
VCAN	STC1	0.405818	2.2007e-33	pink	2.43491
VCAN	LPL	0.302501	1.46674e-18	pink	1.81501
VCAN	THBD	0.3285	8.74965e-22	pink	1.971
VCAN	FGFR1	0.360076	3.84025e-26	pink	2.16046
VCAN	CCND2	0.267959	9.39723e-15	pink	1.60776
VCAN	COL5A2	0.822161	2.04677e-199	pink	4.93296
VCAN	ITGAV	0.521586	1.43367e-57	pink	3.12951
VCAN	KCNJ8	0.532648	2.0927e-60	pink	3.19589
VCAN	APP	0.282702	2.58819e-16	pink	1.69621
VCAN	JAG1	0.214593	7.16655e-10	pink	1.28756
VCAN	COL3A1	0.864152	1.36903e-242	pink	5.18491
VCAN	SPP1	0.351489	6.59377e-25	pink	2.10893
VCAN	NRP1	0.623397	3.43104e-88	pink	3.74038
VCAN	OLR1	0.502467	6.57104e-53	pink	3.0148
VCAN	PDGFA	0.137837	8.46774e-05	pink	0.827019
VCAN	SLCO2A1	0.270573	5.0498e-15	pink	1.62344
VCAN	S100A4	0.291614	2.65166e-17	pink	1.74968
VCAN	TIMP1	0.542449	5.23725e-63	pink	3.25469
VCAN	LUM	0.774558	1.64285e-162	pink	4.64735
POSTN	FSTL1	0.616159	1.2311e-85	pink	3.69695
POSTN	LRPAP1	0.154777	9.89612e-06	pink	0.928661
POSTN	STC1	0.399945	2.17564e-32	pink	2.39967
POSTN	LPL	0.237367	8.21761e-12	pink	1.4242
POSTN	THBD	0.205109	4.00661e-09	pink	1.23065
POSTN	FGFR1	0.241231	3.66984e-12	pink	1.44739
POSTN	CCND2	0.233841	1.69386e-11	pink	1.40304
POSTN	COL5A2	0.711063	2.02229e-125	pink	4.26638
POSTN	ITGAV	0.579737	9.8403e-74	pink	3.47842
POSTN	KCNJ8	0.407651	1.06658e-33	pink	2.44591
POSTN	APP	0.281683	3.34109e-16	pink	1.6901
POSTN	JAG1	0.179771	2.68795e-07	pink	1.07863
POSTN	COL3A1	0.745962	1.94731e-144	pink	4.47577
POSTN	SPP1	0.445661	1.11133e-40	pink	2.67396
POSTN	NRP1	0.534927	5.29029e-61	pink	3.20956
POSTN	OLR1	0.548233	1.39028e-64	pink	3.2894
POSTN	SLCO2A1	0.144824	3.59453e-05	pink	0.868945
POSTN	S100A4	0.329239	7.00852e-22	pink	1.97544
POSTN	MSX1	0.188022	7.26855e-08	pink	1.12813
POSTN	TIMP1	0.368099	2.49005e-27	pink	2.2086
POSTN	LUM	0.719391	1.07706e-129	pink	4.31634
POSTN	CXCL6	0.155719	8.72086e-06	pink	0.934317
FSTL1	LRPAP1	0.167309	1.7338e-06	pink	1.00386
FSTL1	STC1	0.425872	6.19265e-37	pink	2.55523
FSTL1	LPL	0.389673	1.07276e-30	pink	2.33804
FSTL1	VEGFA	-0.16065	4.44722e-06	#6495ED	0.963901
FSTL1	THBD	0.459342	2.03046e-43	pink	2.75605
FSTL1	FGFR1	0.496362	1.75646e-51	pink	2.97817
FSTL1	CCND2	0.391366	5.6964e-31	pink	2.34819
FSTL1	COL5A2	0.765751	1.14031e-156	pink	4.5945
FSTL1	ITGAV	0.541769	7.98593e-63	pink	3.25061
FSTL1	KCNJ8	0.708764	2.88037e-124	pink	4.25258
FSTL1	APP	0.371721	7.05956e-28	pink	2.23032
FSTL1	JAG1	0.15506	9.52791e-06	pink	0.930361
FSTL1	COL3A1	0.854432	2.09642e-231	pink	5.12659
FSTL1	SPP1	0.238798	6.10704e-12	pink	1.43279
FSTL1	NRP1	0.675438	9.88821e-109	pink	4.05263
FSTL1	OLR1	0.41695	2.51923e-35	pink	2.5017
FSTL1	PDGFA	0.147277	2.63581e-05	pink	0.88366
FSTL1	SLCO2A1	0.47708	3.69283e-47	pink	2.86248
FSTL1	S100A4	0.269553	6.44003e-15	pink	1.61732
FSTL1	TIMP1	0.560758	4.19483e-68	pink	3.36455
FSTL1	LUM	0.826016	6.96716e-203	pink	4.9561
LRPAP1	STC1	0.148809	2.16585e-05	pink	0.892855
LRPAP1	FGFR1	0.148006	2.4012e-05	pink	0.888036
LRPAP1	COL5A2	0.18357	1.48296e-07	pink	1.10142
LRPAP1	APP	0.28926	4.87831e-17	pink	1.73556
LRPAP1	COL3A1	0.180619	2.35613e-07	pink	1.08372
LRPAP1	SPP1	0.185127	1.15791e-07	pink	1.11076
LRPAP1	NRP1	0.170816	1.0399e-06	pink	1.0249
LRPAP1	VAV2	0.229091	4.40602e-11	pink	1.37455
LRPAP1	MSX1	0.189428	5.78173e-08	pink	1.13657
LRPAP1	TIMP1	0.179111	2.97692e-07	pink	1.07466
LRPAP1	JAG2	0.159442	5.25469e-06	pink	0.956654
STC1	LPL	0.149751	1.9177e-05	pink	0.898507
STC1	THBD	0.350613	8.77052e-25	pink	2.10368
STC1	FGFR1	0.186094	9.91903e-08	pink	1.11656
STC1	TNFRSF21	0.153513	1.17111e-05	pink	0.921076
STC1	COL5A2	0.449196	2.23951e-41	pink	2.69518
STC1	ITGAV	0.332872	2.33447e-22	pink	1.99723
STC1	KCNJ8	0.427387	3.26438e-37	pink	2.56432
STC1	APP	0.258268	8.86028e-14	pink	1.54961
STC1	JAG1	0.143999	3.98569e-05	pink	0.863993
STC1	COL3A1	0.442455	4.67253e-40	pink	2.65473
STC1	SPP1	0.248673	7.4673e-13	pink	1.49204
STC1	NRP1	0.467675	3.78367e-45	pink	2.80605
STC1	OLR1	0.29653	7.28561e-18	pink	1.77918
STC1	SLCO2A1	0.211209	1.33666e-09	pink	1.26726
STC1	S100A4	0.216307	5.20577e-10	pink	1.29784
STC1	MSX1	0.156123	8.25981e-06	pink	0.936736
STC1	TIMP1	0.348931	1.51221e-24	pink	2.09359
STC1	LUM	0.405043	2.98522e-33	pink	2.43026
STC1	CXCL6	0.291491	2.73797e-17	pink	1.74895
LPL	THBD	0.248409	7.90772e-13	pink	1.49045
LPL	FGFR1	0.25506	1.8249e-13	pink	1.53036
LPL	CCND2	0.169655	1.2331e-06	pink	1.01793
LPL	COL5A2	0.280365	4.64029e-16	pink	1.68219
LPL	ITGAV	0.223329	1.36611e-10	pink	1.33997
LPL	KCNJ8	0.328347	9.16203e-22	pink	1.97008
LPL	APP	0.24881	7.24659e-13	pink	1.49286
LPL	COL3A1	0.304574	8.33458e-19	pink	1.82744
LPL	SPP1	0.193089	3.16109e-08	pink	1.15854
LPL	NRP1	0.349122	1.42195e-24	pink	2.09473
LPL	OLR1	0.184091	1.36534e-07	pink	1.10455
LPL	PDGFA	0.229832	3.80082e-11	pink	1.37899
LPL	SLCO2A1	0.371862	6.71825e-28	pink	2.23117
LPL	VTN	0.171076	1.00083e-06	pink	1.02646
LPL	TIMP1	0.162821	3.28464e-06	pink	0.976929
LPL	LUM	0.343689	8.0945e-24	pink	2.06213
VEGFA	FGFR1	-0.208286	2.27154e-09	#6495ED	1.24971
VEGFA	TNFRSF21	0.31993	1.09678e-20	pink	1.91958
VEGFA	CCND2	-0.233198	1.93007e-11	#6495ED	1.39919
VEGFA	KCNJ8	-0.204967	4.1085e-09	#6495ED	1.2298
VEGFA	JAG1	0.206275	3.25665e-09	pink	1.23765
VEGFA	PTK2	0.303825	1.02278e-18	pink	1.82295
VEGFA	SLCO2A1	-0.1566	7.74369e-06	#6495ED	0.939603
VEGFA	VAV2	0.234927	1.35716e-11	pink	1.40956
VEGFA	TIMP1	-0.158443	6.02666e-06	#6495ED	0.950661
VEGFA	APOH	0.155718	8.72291e-06	pink	0.934306
VEGFA	JAG2	0.182221	1.83408e-07	pink	1.09333
VEGFA	CXCL6	0.178071	3.49377e-07	pink	1.06842
PF4	CXCL6	0.191899	3.85143e-08	pink	1.1514
THBD	FGFR1	0.366001	5.13078e-27	pink	2.19601
THBD	COL5A2	0.295385	9.86506e-18	pink	1.77231
THBD	ITGAV	0.31539	4.0518e-20	pink	1.89234
THBD	KCNJ8	0.36641	4.45772e-27	pink	2.19846
THBD	APP	0.232786	2.09835e-11	pink	1.39671
THBD	COL3A1	0.329051	7.41673e-22	pink	1.97431
THBD	NRP1	0.50649	7.26393e-54	pink	3.03894
THBD	OLR1	0.139176	7.20715e-05	pink	0.835058
THBD	PDGFA	0.238385	6.65483e-12	pink	1.43031
THBD	SLCO2A1	0.464291	1.93276e-44	pink	2.78574
THBD	TIMP1	0.157332	7.01235e-06	pink	0.943994
THBD	LUM	0.328774	8.05894e-22	pink	1.97265
THBD	CXCL6	0.153774	1.13111e-05	pink	0.922646
FGFR1	CCND2	0.226696	7.07853e-11	pink	1.36017
FGFR1	COL5A2	0.310624	1.55979e-19	pink	1.86374
FGFR1	ITGAV	0.309073	2.4053e-19	pink	1.85444
FGFR1	KCNJ8	0.519473	4.85431e-57	pink	3.11684
FGFR1	APP	0.312367	9.55507e-20	pink	1.8742
FGFR1	COL3A1	0.396564	7.96803e-32	pink	2.37939
FGFR1	NRP1	0.403647	5.16078e-33	pink	2.42188
FGFR1	OLR1	0.142929	4.55302e-05	pink	0.857573
FGFR1	PDGFA	0.183325	1.54147e-07	pink	1.09995
FGFR1	SLCO2A1	0.35389	3.00447e-25	pink	2.12334
FGFR1	TIMP1	0.28396	1.88553e-16	pink	1.70376
FGFR1	JAG2	0.152562	1.32809e-05	pink	0.91537
FGFR1	LUM	0.379626	4.25974e-29	pink	2.27776
TNFRSF21	CCND2	-0.256821	1.22912e-13	#6495ED	1.54092
TNFRSF21	COL5A2	0.143362	4.31488e-05	pink	0.86017
TNFRSF21	ITGAV	0.226421	7.47118e-11	pink	1.35853
TNFRSF21	SERPINA5	0.147573	2.53807e-05	pink	0.885436
TNFRSF21	APP	0.155128	9.44106e-06	pink	0.930771
TNFRSF21	JAG1	0.379063	5.21533e-29	pink	2.27438
TNFRSF21	PTK2	0.15214	1.40391e-05	pink	0.912841
TNFRSF21	S100A4	0.177044	4.08813e-07	pink	1.06226
TNFRSF21	CXCL6	0.152027	1.42488e-05	pink	0.912165
CCND2	COL5A2	0.270021	5.76118e-15	pink	1.62013
CCND2	ITGAV	0.216502	5.01848e-10	pink	1.29901
CCND2	SERPINA5	-0.251972	3.62399e-13	#6495ED	1.51183
CCND2	KCNJ8	0.398678	3.54517e-32	pink	2.39207
CCND2	APP	0.211516	1.26388e-09	pink	1.26909
CCND2	COL3A1	0.335362	1.08951e-22	pink	2.01217
CCND2	NRP1	0.216344	5.16941e-10	pink	1.29807
CCND2	OLR1	0.200568	8.87597e-09	pink	1.20341
CCND2	SLCO2A1	0.199259	1.11255e-08	pink	1.19555
CCND2	TIMP1	0.173942	6.53609e-07	pink	1.04365
CCND2	APOH	-0.218699	3.31733e-10	#6495ED	1.31219
CCND2	JAG2	0.137149	9.19237e-05	pink	0.822896
CCND2	LUM	0.368267	2.34952e-27	pink	2.2096
COL5A2	ITGAV	0.529105	1.73948e-59	pink	3.17463
COL5A2	KCNJ8	0.504928	1.71447e-53	pink	3.02957
COL5A2	APP	0.354848	2.19135e-25	pink	2.12909
COL5A2	JAG1	0.297899	5.06163e-18	pink	1.7874
COL5A2	COL3A1	0.898809	6.2351e-291	pink	5.39285
COL5A2	SPP1	0.393901	2.1921e-31	pink	2.36341
COL5A2	NRP1	0.556017	9.39056e-67	pink	3.3361
COL5A2	OLR1	0.542019	6.8381e-63	pink	3.25212
COL5A2	PDGFA	0.202745	6.0754e-09	pink	1.21647
COL5A2	SLCO2A1	0.187925	7.38343e-08	pink	1.12755
COL5A2	S100A4	0.362176	1.89108e-26	pink	2.17305
COL5A2	MSX1	0.213851	8.22334e-10	pink	1.28311
COL5A2	TIMP1	0.531455	4.28089e-60	pink	3.18873
COL5A2	JAG2	0.278193	7.94576e-16	pink	1.66916
COL5A2	LUM	0.716971	1.94981e-128	pink	4.30183
COL5A2	CXCL6	0.195656	2.05551e-08	pink	1.17394
ITGAV	KCNJ8	0.384726	6.67989e-30	pink	2.30835
ITGAV	APP	0.436705	5.91488e-39	pink	2.62023
ITGAV	JAG1	0.323522	3.83831e-21	pink	1.94113
ITGAV	COL3A1	0.534231	8.06098e-61	pink	3.20538
ITGAV	SPP1	0.279524	5.7181e-16	pink	1.67715
ITGAV	NRP1	0.56747	4.71443e-70	pink	3.40482
ITGAV	OLR1	0.489295	7.26222e-50	pink	2.93577
ITGAV	SLCO2A1	0.243404	2.3181e-12	pink	1.46042
ITGAV	VAV2	-0.14092	5.8303e-05	#6495ED	0.845521
ITGAV	S100A4	0.224624	1.06214e-10	pink	1.34774
ITGAV	TIMP1	0.266868	1.21563e-14	pink	1.60121
ITGAV	LUM	0.590477	4.36672e-77	pink	3.54286
ITGAV	CXCL6	0.142375	4.876e-05	pink	0.854248
SERPINA5	SLCO2A1	0.219343	2.93532e-10	pink	1.31606
SERPINA5	VTN	0.356989	1.07793e-25	pink	2.14194
SERPINA5	APOH	0.303846	1.01688e-18	pink	1.82308
KCNJ8	APP	0.303954	9.8726e-19	pink	1.82373
KCNJ8	JAG1	0.166253	2.01834e-06	pink	0.997516
KCNJ8	COL3A1	0.595162	1.3733e-78	pink	3.57097
KCNJ8	NRP1	0.585739	1.36385e-75	pink	3.51443
KCNJ8	OLR1	0.284455	1.66405e-16	pink	1.70673
KCNJ8	SLCO2A1	0.452213	5.62258e-42	pink	2.71328
KCNJ8	S100A4	0.217131	4.45931e-10	pink	1.30279
KCNJ8	TIMP1	0.50823	2.77777e-54	pink	3.04938
KCNJ8	LUM	0.59613	6.67238e-79	pink	3.57678
APP	JAG1	0.175166	5.43655e-07	pink	1.051
APP	COL3A1	0.3553	1.88741e-25	pink	2.1318
APP	SPP1	0.242278	2.94301e-12	pink	1.45367
APP	NRP1	0.393314	2.73711e-31	pink	2.35988
APP	OLR1	0.184567	1.2659e-07	pink	1.1074
APP	PDGFA	0.21235	1.08468e-09	pink	1.2741
APP	PTK2	0.263459	2.69488e-14	pink	1.58075
APP	SLCO2A1	0.210442	1.53734e-09	pink	1.26265
APP	S100A4	0.16959	1.24495e-06	pink	1.01754
APP	TIMP1	0.202637	6.19108e-09	pink	1.21582
APP	LUM	0.370861	9.53722e-28	pink	2.22516
JAG1	COL3A1	0.206931	2.89668e-09	pink	1.24158
JAG1	NRP1	0.221484	1.95013e-10	pink	1.3289
JAG1	PTK2	0.189823	5.4202e-08	pink	1.13894
JAG1	VAV2	0.165337	2.30059e-06	pink	0.992024
JAG1	APOH	-0.194352	2.55982e-08	#6495ED	1.16611
JAG1	JAG2	0.179968	2.60731e-07	pink	1.07981
COL3A1	SPP1	0.350897	7.99531e-25	pink	2.10538
COL3A1	NRP1	0.599839	4.10146e-80	pink	3.59904
COL3A1	OLR1	0.492416	1.41867e-50	pink	2.9545
COL3A1	PDGFA	0.159676	5.08863e-06	pink	0.958053
COL3A1	SLCO2A1	0.30314	1.23292e-18	pink	1.81884
COL3A1	S100A4	0.373216	4.17483e-28	pink	2.2393
COL3A1	MSX1	0.174059	6.42201e-07	pink	1.04435
COL3A1	TIMP1	0.573021	1.06463e-71	pink	3.43813
COL3A1	JAG2	0.217109	4.47828e-10	pink	1.30265
COL3A1	LUM	0.838991	3.24537e-215	pink	5.03394
SPP1	NRP1	0.307734	3.49016e-19	pink	1.8464
SPP1	OLR1	0.496359	1.7599e-51	pink	2.97815
SPP1	SLCO2A1	-0.160038	4.84071e-06	#6495ED	0.960225
SPP1	S100A4	0.271272	4.27275e-15	pink	1.62763
SPP1	MSX1	0.140781	5.93019e-05	pink	0.844687
SPP1	TIMP1	0.285326	1.33452e-16	pink	1.71195
SPP1	LUM	0.351088	7.51399e-25	pink	2.10653
SPP1	CXCL6	0.151952	1.43916e-05	pink	0.911709
NRP1	OLR1	0.445284	1.31661e-40	pink	2.6717
NRP1	SLCO2A1	0.368352	2.2811e-27	pink	2.21011
NRP1	S100A4	0.25605	1.46173e-13	pink	1.5363
NRP1	TIMP1	0.467141	4.90021e-45	pink	2.80285
NRP1	LUM	0.617457	4.3351e-86	pink	3.70474
NRP1	CXCL6	0.174876	5.67997e-07	pink	1.04925
OLR1	S100A4	0.304654	8.15264e-19	pink	1.82793
OLR1	TIMP1	0.430735	7.83855e-38	pink	2.58441
OLR1	LUM	0.523077	6.02779e-58	pink	3.13846
PDGFA	PTK2	0.179746	2.69831e-07	pink	1.07848
PDGFA	SLCO2A1	0.16751	1.68425e-06	pink	1.00506
PDGFA	VAV2	0.14163	5.34476e-05	pink	0.849777
PDGFA	JAG2	0.174114	6.36957e-07	pink	1.04468
PTK2	VAV2	0.39609	9.54866e-32	pink	2.37654
PTK2	JAG2	0.226232	7.75515e-11	pink	1.35739
SLCO2A1	VTN	0.187647	7.72332e-08	pink	1.12588
SLCO2A1	TIMP1	0.207151	2.78469e-09	pink	1.24291
SLCO2A1	LUM	0.388133	1.90175e-30	pink	2.3288
PGLYRP1	CXCL6	0.234742	1.40959e-11	pink	1.40845
VAV2	JAG2	0.33997	2.60988e-23	pink	2.03982
VAV2	LUM	-0.168513	1.45647e-06	#6495ED	1.01108
S100A4	MSX1	0.184966	1.18797e-07	pink	1.1098
S100A4	VTN	-0.138795	7.5468e-05	#6495ED	0.832769
S100A4	TIMP1	0.346359	3.4584e-24	pink	2.07815
S100A4	APOH	-0.159196	5.43603e-06	#6495ED	0.955174
S100A4	JAG2	0.150185	1.81281e-05	pink	0.901109
S100A4	LUM	0.387412	2.48437e-30	pink	2.32447
MSX1	TIMP1	0.160173	4.75113e-06	pink	0.961036
MSX1	JAG2	0.326097	1.79265e-21	pink	1.95658
VTN	APOH	0.448752	2.74097e-41	pink	2.69251
TIMP1	JAG2	0.136669	9.73313e-05	pink	0.820014
TIMP1	LUM	0.51315	1.7764e-55	pink	3.0789
PRG2	JAG2	0.194014	2.70866e-08	pink	1.16409

## Sheet: S5
Table S5: The activation states of biological pathways in distinct angiogenesis subtype by GSVA enrichment analysis.
Pathway	logFC	AveExpr	t	P.Value	adj.P.Val	B
KEGG_ECM_RECEPTOR_INTERACTION	-0.377899	0.00754928	-24.216	5.6356e-98	1.03695e-95	212.76
KEGG_FOCAL_ADHESION	-0.295015	0.00348745	-23.9019	4.69204e-96	4.31667e-94	208.356
KEGG_TGF_BETA_SIGNALING_PATHWAY	-0.215226	0.00075381	-19.198	4.92234e-68	3.01903e-66	144.105
KEGG_REGULATION_OF_ACTIN_CYTOSKELETON	-0.162206	0.00272684	-18.107	7.92104e-62	3.64368e-60	129.879
KEGG_PATHWAYS_IN_CANCER	-0.136039	0.000995022	-17.513	1.63919e-58	6.03223e-57	122.28
KEGG_RENAL_CELL_CARCINOMA	-0.187564	-0.000559458	-15.7065	9.44326e-49	2.89593e-47	99.9205
KEGG_GLYCOSPHINGOLIPID_BIOSYNTHESIS_GANGLIO_SERIES	-0.280771	0.00780175	-14.7853	5.47446e-44	1.439e-42	89.0148
KEGG_HYPERTROPHIC_CARDIOMYOPATHY_HCM	-0.204296	0.00602991	-14.4865	1.77349e-42	4.07903e-41	85.5575
KEGG_LEUKOCYTE_TRANSENDOTHELIAL_MIGRATION	-0.178727	0.00667927	-14.1671	6.9665e-41	1.42426e-39	81.9093
KEGG_GLYCOSAMINOGLYCAN_BIOSYNTHESIS_CHONDROITIN_SULFATE	-0.273653	-0.00077239	-14.1396	9.53779e-41	1.75495e-39	81.5971
KEGG_ARRHYTHMOGENIC_RIGHT_VENTRICULAR_CARDIOMYOPATHY_ARVC	-0.199211	0.00527728	-14.0723	2.05354e-40	3.43502e-39	80.835
KEGG_DILATED_CARDIOMYOPATHY	-0.200487	0.00662324	-13.8284	3.24245e-39	4.97176e-38	78.0933
KEGG_MAPK_SIGNALING_PATHWAY	-0.110913	0.00118547	-13.609	3.78471e-38	5.35682e-37	75.6521
KEGG_GAP_JUNCTION	-0.135999	0.00159425	-13.2174	2.85716e-36	3.75513e-35	71.3572
KEGG_WNT_SIGNALING_PATHWAY	-0.115748	-0.000447193	-12.7805	3.23715e-34	3.9709e-33	66.6606
KEGG_ADHERENS_JUNCTION	-0.158335	-0.000279286	-12.6597	1.17534e-33	1.35165e-32	65.3805
KEGG_GLIOMA	-0.125264	0.00305578	-12.2692	7.17818e-32	7.76932e-31	61.2994
KEGG_MELANOMA	-0.114048	0.00501479	-12.0016	1.14328e-30	1.13503e-29	58.5531
KEGG_CELL_ADHESION_MOLECULES_CAMS	-0.21354	0.0128025	-11.9992	1.17204e-30	1.13503e-29	58.5284
KEGG_PROSTATE_CANCER	-0.119697	0.000113556	-11.6332	4.82169e-29	4.43595e-28	54.8418
KEGG_AXON_GUIDANCE	-0.129003	0.00248572	-11.6148	5.79931e-29	5.0813e-28	54.6588
KEGG_NEUROTROPHIN_SIGNALING_PATHWAY	-0.123566	-0.000522844	-11.4328	3.56715e-28	2.98343e-27	52.8576
KEGG_GLYCOSAMINOGLYCAN_DEGRADATION	-0.193553	0.00211812	-10.9862	2.81949e-26	2.25559e-25	48.5266
KEGG_LEISHMANIA_INFECTION	-0.220939	0.00169019	-10.9284	4.91649e-26	3.76931e-25	47.9757
KEGG_PATHOGENIC_ESCHERICHIA_COLI_INFECTION	-0.139483	-0.00113918	-10.7483	2.74595e-25	2.02102e-24	46.2718
KEGG_LINOLEIC_ACID_METABOLISM	0.201762	0.0142916	10.6433	7.41104e-25	5.24474e-24	45.2885
KEGG_MELANOGENESIS	-0.109671	0.00386557	-10.5493	1.79194e-24	1.22117e-23	44.4142
KEGG_CHEMOKINE_SIGNALING_PATHWAY	-0.145662	0.00479814	-10.3646	9.98168e-24	6.55939e-23	42.7139
KEGG_VASCULAR_SMOOTH_MUSCLE_CONTRACTION	-0.130768	-0.000514046	-10.2387	3.17898e-23	2.01701e-22	41.5673
KEGG_LYSOSOME	-0.160624	-0.00107285	-10.0984	1.14012e-22	6.99276e-22	40.3035
KEGG_PANCREATIC_CANCER	-0.122912	-0.000251376	-10.0248	2.21786e-22	1.3164e-21	39.6452
KEGG_COLORECTAL_CANCER	-0.115624	-0.000602646	-9.92645	5.36011e-22	3.08207e-21	38.7723
KEGG_GLYCOSPHINGOLIPID_BIOSYNTHESIS_GLOBO_SERIES	-0.178041	0.00300676	-9.8061	1.56443e-21	8.7229e-21	37.713
KEGG_BASE_EXCISION_REPAIR	0.200875	-0.00483052	9.74523	2.67899e-21	1.44981e-20	37.1811
KEGG_SMALL_CELL_LUNG_CANCER	-0.107784	-0.00118662	-9.68815	4.42625e-21	2.32694e-20	36.6847
KEGG_TOLL_LIKE_RECEPTOR_SIGNALING_PATHWAY	-0.137764	0.00225952	-9.64866	6.25598e-21	3.1975e-20	36.3426
KEGG_DRUG_METABOLISM_OTHER_ENZYMES	0.161264	0.0104695	9.62861	7.45449e-21	3.7071e-20	36.1694
KEGG_MTOR_SIGNALING_PATHWAY	-0.112607	-0.00280292	-9.47666	2.78787e-20	1.34992e-19	34.8657
KEGG_OLFACTORY_TRANSDUCTION	0.1639	-0.00396088	9.43119	4.12413e-20	1.94574e-19	34.4788
KEGG_HEMATOPOIETIC_CELL_LINEAGE	-0.192208	0.0127679	-9.39227	5.75952e-20	2.64938e-19	34.1488
KEGG_HEDGEHOG_SIGNALING_PATHWAY	-0.116585	0.00538801	-9.38096	6.34482e-20	2.84743e-19	34.0531
KEGG_FC_GAMMA_R_MEDIATED_PHAGOCYTOSIS	-0.118544	0.00417627	-9.32733	1.00306e-19	4.39434e-19	33.6007
KEGG_MATURITY_ONSET_DIABETES_OF_THE_YOUNG	0.181813	0.0143711	9.23292	2.23504e-19	9.5639e-19	32.8093
KEGG_COMPLEMENT_AND_COAGULATION_CASCADES	-0.151048	0.0174314	-9.21296	2.64541e-19	1.10626e-18	32.6428
KEGG_CHRONIC_MYELOID_LEUKEMIA	-0.119295	-0.00135056	-9.11351	6.10101e-19	2.49464e-18	31.8176
KEGG_BASAL_CELL_CARCINOMA	-0.130743	0.00576239	-9.00926	1.45371e-18	5.81483e-18	30.9605
KEGG_CYTOKINE_CYTOKINE_RECEPTOR_INTERACTION	-0.137574	0.00885865	-8.98206	1.82087e-18	7.09364e-18	30.7382
KEGG_BUTANOATE_METABOLISM	0.160254	-0.00495738	8.98011	1.85051e-18	7.09364e-18	30.7222
KEGG_HOMOLOGOUS_RECOMBINATION	0.19331	-0.00731797	8.72554	1.48283e-17	5.56817e-17	28.6688
KEGG_PRION_DISEASES	-0.126168	0.00477857	-8.70964	1.68595e-17	6.20429e-17	28.5422
KEGG_ACUTE_MYELOID_LEUKEMIA	-0.121556	0.000541604	-8.47766	1.07399e-16	3.87478e-16	26.7165
KEGG_SYSTEMIC_LUPUS_ERYTHEMATOSUS	-0.184095	0.0107192	-8.4338	1.51728e-16	5.36884e-16	26.3759
KEGG_RETINOL_METABOLISM	0.159608	0.0119331	8.40542	1.89601e-16	6.58238e-16	26.1563
KEGG_VIRAL_MYOCARDITIS	-0.139013	0.0106873	-8.30707	4.08408e-16	1.39161e-15	25.4003
KEGG_DORSO_VENTRAL_AXIS_FORMATION	-0.123508	0.00547849	-8.20577	8.93338e-16	2.93525e-15	24.6294
KEGG_ASCORBATE_AND_ALDARATE_METABOLISM	0.172635	0.00984557	7.91697	7.96611e-15	2.52718e-14	22.4757
KEGG_DNA_REPLICATION	0.205902	-0.000527095	7.68591	4.37678e-14	1.36496e-13	20.8003
KEGG_AMINOACYL_TRNA_BIOSYNTHESIS	0.191	-0.0138745	7.68089	4.5396e-14	1.39214e-13	20.7644
KEGG_ALANINE_ASPARTATE_AND_GLUTAMATE_METABOLISM	0.117935	-0.00296615	7.64072	6.07778e-14	1.8333e-13	20.4776
KEGG_NITROGEN_METABOLISM	0.121445	0.0080024	7.61577	7.28018e-14	2.16057e-13	20.3002
KEGG_TERPENOID_BACKBONE_BIOSYNTHESIS	0.179799	-0.0172375	7.49088	1.78425e-13	5.12971e-13	19.4196
KEGG_NOD_LIKE_RECEPTOR_SIGNALING_PATHWAY	-0.123934	-0.00307836	-7.46424	2.15671e-13	6.10515e-13	19.2334
KEGG_PENTOSE_AND_GLUCURONATE_INTERCONVERSIONS	0.16358	0.00747595	7.45173	2.3571e-13	6.5713e-13	19.1461
KEGG_ALPHA_LINOLENIC_ACID_METABOLISM	0.120448	0.0105573	7.3115	6.32671e-13	1.73748e-12	18.1769
KEGG_B_CELL_RECEPTOR_SIGNALING_PATHWAY	-0.115068	0.00017428	-7.25442	9.41332e-13	2.54713e-12	17.787
KEGG_PORPHYRIN_AND_CHLOROPHYLL_METABOLISM	0.122081	0.00584263	7.11385	2.47652e-12	6.60406e-12	16.8383
KEGG_STEROID_BIOSYNTHESIS	0.167411	0.000674119	7.0657	3.43658e-12	9.03328e-12	16.5172
KEGG_METABOLISM_OF_XENOBIOTICS_BY_CYTOCHROME_P450	0.14121	0.0118203	7.05008	3.82036e-12	9.90065e-12	16.4134
KEGG_PYRUVATE_METABOLISM	0.109694	-0.0132244	6.97384	6.38751e-12	1.63236e-11	15.9097
KEGG_GLYCOSAMINOGLYCAN_BIOSYNTHESIS_HEPARAN_SULFATE	-0.10095	-0.00106308	-6.88243	1.17551e-11	2.90938e-11	15.3123
KEGG_PYRIMIDINE_METABOLISM	0.106635	-0.00564346	6.88111	1.18589e-11	2.90938e-11	15.3037
KEGG_SPLICEOSOME	0.134648	-0.0130865	6.7532	2.75195e-11	6.66262e-11	14.4797
KEGG_STEROID_HORMONE_BIOSYNTHESIS	0.117997	0.0113119	6.71927	3.43294e-11	8.20338e-11	14.2634
KEGG_NON_HOMOLOGOUS_END_JOINING	0.138057	-0.00933774	6.58019	8.41079e-11	1.93448e-10	13.3871
KEGG_ONE_CARBON_POOL_BY_FOLATE	0.142666	-0.00377576	6.4311	2.15913e-10	4.78651e-10	12.466
KEGG_MISMATCH_REPAIR	0.157661	-0.00890382	6.42286	2.27333e-10	4.97967e-10	12.4157
KEGG_PEROXISOME	0.102008	-0.00972054	6.36641	3.23156e-10	6.99538e-10	12.0723
KEGG_RNA_DEGRADATION	0.121017	-0.0154568	6.16376	1.11733e-09	2.33623e-09	10.8622
KEGG_RNA_POLYMERASE	0.123781	-0.0128285	6.03264	2.44761e-09	4.949e-09	10.0983
KEGG_CITRATE_CYCLE_TCA_CYCLE	0.141993	-0.0110353	5.96769	3.5899e-09	7.10259e-09	9.72549
KEGG_DRUG_METABOLISM_CYTOCHROME_P450	0.115232	0.01554	5.86556	6.50863e-09	1.27403e-08	9.1467
KEGG_OTHER_GLYCAN_DEGRADATION	-0.113531	0.00536323	-5.41419	8.10856e-08	1.46272e-07	6.69925
KEGG_ASTHMA	-0.130896	0.0141688	-5.03308	5.94464e-07	1.02226e-06	4.77489
KEGG_NUCLEOTIDE_EXCISION_REPAIR	0.100601	-0.0113829	5.01881	6.38939e-07	1.08856e-06	4.70537
KEGG_FOLATE_BIOSYNTHESIS	0.105071	0.00150752	4.56619	5.73488e-06	8.79349e-06	2.5978
KEGG_GLYOXYLATE_AND_DICARBOXYLATE_METABOLISM	0.10617	-0.0101344	4.52991	6.78432e-06	1.03167e-05	2.43704
KEGG_INTESTINAL_IMMUNE_NETWORK_FOR_IGA_PRODUCTION	-0.110587	0.00685899	-4.43442	1.04999e-05	1.57072e-05	2.01973
KEGG_GRAFT_VERSUS_HOST_DISEASE	-0.115641	0.00322832	-3.91394	9.8403e-05	0.000140358	-0.105274
KEGG_ALLOGRAFT_REJECTION	-0.110409	0.000998651	-3.82539	0.000140562	0.00019743	-0.441435

## Sheet: S6
Table S6: Relative Fractions of tumor-infiltrating immune cells of GC patients by the CIBERSORT algorithm.
ID	B cells naive	B cells memory	Plasma cells	T cells CD8	T cells CD4 naive	T cells CD4 memory resting	T cells CD4 memory activated	T cells follicular helper	T cells regulatory (Tregs)	T cells gamma delta	NK cells resting	NK cells activated	Monocytes	Macrophages M0	Macrophages M1	Macrophages M2	Dendritic cells resting	Dendritic cells activated	Mast cells resting	Mast cells activated	Eosinophils	Neutrophils	P-value	Correlation	RMSE
TCGA_TCGA-BR-8588	0.0509056	0.00824261	0	0.142826	0	0.125525	0.0769311	0.0448611	0.0219015	0	0	0.0653651	0.014376	0.00426529	0.111549	0.0938124	0.041966	0	0.1867	0	0	0.0107735	0.023	0.242282	0.989518
TCGA_TCGA-VQ-A8DU	0.0337524	0	0.0170684	0.100989	0	0.229223	0	0.0167072	0.0583422	0.00182664	0	0.0801364	0	0.110072	0.074834	0.0431966	0.00238447	0.00083648	0.230631	0	0	0	0.071	0.146923	1.03701
TCGA_TCGA-HU-A4G9	0.00725492	0.00989009	0	0	0	0.343573	0	0.0629626	0	0	0	0.0850382	0	0.193899	0.0641354	0.0578474	0	0.026947	0.146409	0	0	0.00204287	0.473	0.0381837	1.08581
TCGA_TCGA-CD-A4MG	0.0923829	0	0	0.0466843	0	0.216348	0	0.0191681	0.0114218	0	0	0.051492	0.00709459	0.171013	0.095878	0.20273	0.011324	0	0.0658735	0	0	0.00859032	0.006	0.31439	0.958464
TCGA_TCGA-HU-8602	0.0140828	0	0	0.0825713	0	0.145694	0.148519	0	0	0	0.0403998	0.00766651	0	0.302725	0.0853485	0.0997032	0	0.0144916	0	0.0386284	0	0.0201702	0.005	0.331885	0.957332
TCGA_TCGA-VQ-A91S	0.00569652	0	0	0.293646	0	0.0535985	0.156317	0.0297983	0.00480725	0	0	0.0598909	0.0283878	0.138137	0.0819889	0.0468277	0.00698326	0	0.0939209	0	0	0	0.129	0.113876	1.05799
TCGA_TCGA-HU-A4GY	0.0614822	0.118811	0	0.094136	0	0.203771	0.0223797	0	0.0533552	0	0	0.0189801	0	0.105473	0.125636	0.12435	0.00435292	0	0.0672733	0	0	0	0	0.574611	0.828206
TCGA_TCGA-BR-8365	0.0577837	0	0.040989	0.107857	0	0.263267	0.000695175	0	0.0187031	0.0488739	0	0.0314341	0	0.0114648	0.057873	0.0737506	0.000107157	0.00723532	0.279966	0	0	0	0.001	0.355812	0.939763
TCGA_TCGA-D7-5578	0.0387262	0	0.14643	0.128581	0	0.0395033	0.0224769	0.0345738	0.0548588	0	0	0.0494547	0.0201647	0.109288	0.044458	0.0708604	0.0349183	0	0.205706	0	0	0	0	0.396796	0.917929
TCGA_TCGA-BR-8682	0.056886	0	0	0.042339	0	0.115511	0	0.0224635	0.052335	0	0	0.0352629	0	0.290738	0.0182832	0.130019	0.0154088	0	0.220754	0	0	0	0	0.408733	0.914747
TCGA_TCGA-CG-4465	0.0113811	0	0	0.00428146	0	0.127962	0.0668434	0.0187394	0.00892798	0.0435865	0	0.0240132	0	0.112864	0.119031	0.267146	0.036476	0	0.100793	0	0	0.0579548	0.097	0.131131	1.04264
TCGA_TCGA-CG-5720	0	0.0105131	0.0171277	0.0752197	0	0.0773047	0.0285087	0.0247098	0.0572113	0	0	0.00442311	0.0331259	0.175	0.0444841	0.0707095	0	0.0165599	0.279803	0.037499	0	0.0478006	0	0.393439	0.920851
TCGA_TCGA-D7-6524	0.010815	0	0	0.0270255	0	0.165978	0	0.00773484	0.0615217	0	0	0.0168861	0	0.17124	0.0600942	0.0971109	0.0916016	0.0187802	0.0546451	0.100111	0	0.116457	0.01	0.294578	0.97062
TCGA_TCGA-CD-A486	0.059182	0	0.0601022	0.0283435	0	0.00643279	0	0.0437939	0.0472974	0	0	0.0163224	0	0.445631	0.0608561	0.135082	0	0.0764076	0	0.020549	0	0	0.022	0.254695	1.02104
TCGA_TCGA-CG-5716	0.0224263	0.0468921	0.314536	0.0985597	0	0.19472	0	0.0438847	0.0926713	0	0.00379471	0	0	0.0218787	0.00370193	0.0343633	0.0108105	0.0245181	0.0756372	0.00164871	0	0.00995655	0	0.376434	0.927635
TCGA_TCGA-RD-A7BT	0.00520134	0	0	0.0173088	0	0.41875	0.0561334	0.0585445	0.0404623	0	0.0386838	0	0.0321198	0.0942908	0.0932107	0	0.0940617	0	0	0.0294767	0.0217561	0	0.124	0.11553	1.05536
TCGA_TCGA-IN-A7NT	0.0300261	0	0.0679591	0.0514661	0	0	0.0108847	0.0429517	0.0310718	0	0	0.0158754	0	0.242841	0.0167847	0.124451	0	0.238546	0	0.115879	0	0.0112637	0.001	0.366176	0.941599
TCGA_TCGA-BR-8296	0.128208	0.080836	0	0.135232	0	0.227115	0.0124829	0	0.066376	0	0	0.0178744	0.0281323	0.055742	0.0757868	0.0239282	0.00233345	0.0345102	0.111442	0	0	0	0	0.431345	0.901366
TCGA_TCGA-BR-4187	0.0465479	0	0.000310487	0.054622	0	0.0805592	0.0260414	0	0	0.0584794	0	0.0344897	0.0252759	0	0.0158768	0.197057	0.00617902	0.00688513	0.42716	0	0	0.0205162	0	0.674161	0.758978
TCGA_TCGA-VQ-A91K	0.0327575	0	0	0.0906518	0	0.143871	0.0435053	0.0334011	0.105316	0	0	0.0606341	0	0.0521993	0.0629882	0.241965	0.0149005	0.0109269	0.100644	0	0	0.00623917	0.029	0.230336	0.992611
TCGA_TCGA-IN-A6RL	0.0778867	0	0.0685003	0.0554007	0	0.196114	0	0.0311061	0.0338462	0	0	0.0241911	0.00394029	0.0144648	0.130575	0.116595	0.0263002	0.00310643	0.215629	0	0	0.00234365	0.008	0.303015	0.959237
TCGA_TCGA-MX-A5UJ	0.0569522	0.0224015	0	0.071018	0	0.158468	0.0379702	0.0739611	0.0454337	0	0	0.0674433	0.0125151	0.0522569	0.0958117	0.114648	0	0.0048271	0.184042	0	0	0.00225117	0.016	0.283772	0.9691
TCGA_TCGA-BR-8286	0.0217691	0	0	0.103534	0	0.135813	0.030679	0.0192978	0.0731346	0	0.00624308	0.00413996	0	0.0759585	0.0403872	0.193556	0.0280931	0.0166141	0.25078	0	0	0	0	0.405886	0.913455
TCGA_TCGA-R5-A7ZF	0.0214472	0	0.235796	0.124319	0	0.0709145	0.074913	0.125564	0	0	0.0032468	0.0405302	0	0.0487211	0.167769	0.0222124	0.00495676	0.0119657	0	0.0431206	0	0.00452264	0.213	0.0816022	1.06086
TCGA_TCGA-VQ-A8E7	0.0691391	0	0	0.0348083	0	0.202777	0.0625155	0	0.00175842	0	0.0563439	0	0.0156347	0.171996	0.0461075	0.104504	0	0.00220376	0.232212	0	0	0	0.152	0.100051	1.04528
TCGA_TCGA-CG-4436	0.0209176	0	0.0520869	0	0	0.251668	0.178453	0	0	0.00526567	0.0550637	0	0	0.13782	0.0473413	0.0845756	0.0108854	0	0	0.0219029	0.0318011	0.102219	0.251	0.0735862	1.05517
TCGA_TCGA-D7-6520	0.086649	0	0.0498894	0.0165787	0	0.147494	0.0410408	0.0316328	0.100631	0	0	0.0275481	0.0251763	0.0359176	0.0895193	0.142185	0	0.106582	0.0991559	0	0	0	0.014	0.286396	0.96427
TCGA_TCGA-BR-4368	0.0424794	0	0.0115023	0.12071	0	0.114076	0.108503	0.0286517	0.00236646	0.100358	0	0	0	0.0774651	0.13897	0.124782	0	0	0.130136	0	0	0	0	0.510484	0.861051
TCGA_TCGA-BR-8676	0.00196755	0	0.00474982	0.333794	0	0	0.229355	0.0207422	0.00131178	0.0474795	0.000313303	0	0.0295529	0	0.0597305	0.198227	0.0366898	0.00334225	0.0327454	0	0	0	0.011	0.292631	0.970957
TCGA_TCGA-BR-6457	0.023582	0.0809895	0.0443757	0.199287	0	0.135154	0.00803932	0.0277089	0.0977109	0	0	0.0164653	0.00943302	0.0100844	0.0836636	0.0906334	0.0349122	0	0.13796	0	0	0	0	0.391767	0.919833
TCGA_TCGA-D7-A747	0.0921396	0.0414096	0	0.127809	0	0.147969	0.00358612	0.033369	0.0926071	0.0254299	0	0.0444874	0	0.0220782	0.0643653	0.070136	0	0.0101229	0.224491	0	0	0	0.001	0.356058	0.938215
TCGA_TCGA-CG-4304	0.0131435	0	0.119358	0.0607521	0	0.197483	0.0273197	0	0	0	0.037065	0	0	0.0864487	0.0831685	0.195188	0.00168229	0.0125911	0.0930243	0	0	0.0727755	0.031	0.225406	0.988057
TCGA_TCGA-BR-A44U	0.0577541	0	0	0.0387087	0	0.0671446	0	0.0352493	0.0555031	0.0164488	0	0.132598	0	0.0851907	0.127851	0.0251157	0.158924	0	0.199511	0	0	0	0.092	0.135645	1.04323
TCGA_TCGA-KB-A93G	0.0603336	0	0.0128852	0	0	0.144128	0	0	0.0120735	0	0.0996939	0	0.00087434	0.373116	0.00302011	0.0514487	0	0.0468523	0	0.147418	0	0.0481559	0.006	0.31763	0.975783
TCGA_TCGA-BR-8367	0.040175	0	0	0.135629	0	0.229941	0.0111092	0	0	0	0.00258456	0.00202733	0.00341888	0.0297445	0.0445989	0.174097	0.0307267	0.00618427	0.289764	0	0	0	0.022	0.256432	0.983637
TCGA_TCGA-D7-A6F2	0.0355075	0	0.0139514	0.129295	0	0.230079	0.0408033	0.00758166	0.0694529	0	0	0.0531772	0.00939968	0.121408	0.037378	0.113433	0.0288411	0	0.098864	0	0.010828	0	0.093	0.13489	1.03542
TCGA_TCGA-D7-6521	0.0527078	0.0448596	0.0112916	0.186932	0	0.0507386	0.0079343	0.00660587	0.100803	0	0	0.0112964	0.00795517	0.106496	0.0761154	0.0998083	0.0494002	0	0.185358	0	0	0.00169805	0	0.436851	0.899054
TCGA_TCGA-BR-6454	0.00733076	0	0.14429	0.205427	0	0.0864209	0.0783508	0.0450871	0.0989119	0.0521776	0	0.0146591	0	0.041149	0.0709548	0.0396743	0.0204956	0.00440716	0.0847166	0	0	0.00594782	0.006	0.323517	0.951339
TCGA_TCGA-CG-4466	0.0928644	0	0.0506162	0	0	0.277641	0.123695	0	0	0.0242627	0.0439135	0	0	0.0636339	0.114452	0.141309	0	0.00550256	0	0.00432252	0	0.0577881	0.372	0.0528273	1.06537
TCGA_TCGA-CD-8524	0.0954782	0	0.0586268	0.176649	0	0.0793411	0	0.0306966	0.0350266	0	0	0.0331	0.0318148	0.0523989	0.217945	0.0253591	0.0539996	0	0.094857	0	0.014707	0	0	0.440189	0.898686
TCGA_TCGA-BR-7723	0.0640683	0	0	0.145048	0	0.0587076	0.0205052	0.0955397	0.0620217	0	0	0.0156561	0.0374957	0.239637	0.123273	0.0901852	0	0	0.0478624	0	0	0	0	0.446224	0.894307
TCGA_TCGA-VQ-A91X	0.0995714	0	0.19502	0.0452665	0	0.131991	0.0251817	0.0962294	0	0.0408151	0	0.0400713	0	0.132214	0.0330948	0.0186584	0.0603592	0.0102409	0.0712863	0	0	0	0.891	-0.0227032	1.07046
TCGA_TCGA-BR-6801	0.0553787	0	0	0.0399117	0	0.0923338	0	0.0517416	0.0895581	0	0.0341087	0	0	0.288812	0.084079	0.195479	0	0.00325605	0	0.0653413	0	0	0.208	0.0829838	1.08226
TCGA_TCGA-IN-A6RN	0.0674719	0	0.0353429	0.00202399	0	0.409112	0	0.00653052	0.0378943	0	0.022062	0.0100004	0.00710824	0.0804417	0.0629717	0.0879595	0.0140261	0	0.0772825	0.0797726	0	0	0.326	0.0597704	1.06824
TCGA_TCGA-VQ-A928	0.0343151	0	0.00157371	0.0294123	0	0.222218	0	0.0144272	0.0120847	0	0.00798683	0.00668168	0	0.24974	0.0204645	0.0554064	0	0.0323386	0	0.303471	0	0.00987912	0	0.458805	0.895488
TCGA_TCGA-BR-7958	0.0318263	0	0.0547128	0.273225	0	0	0.116422	0.0378423	0.0666912	0.00046385	0	0.0503781	0	0.0336796	0.0725778	0.137251	0.0360502	0.00846766	0.0804132	0	0	0	0	0.438363	0.897868
TCGA_TCGA-CG-4305	0.0272786	0	0	0.124071	0	0.0351446	0.178099	0	0	0.0918294	0	0.00301682	0.0137549	0.0101042	0.117271	0.24362	0.0103075	0	0.145503	0	0	0	0	0.540868	0.84676
TCGA_TCGA-CD-A48C	0.0351209	0.0220808	0	0.159522	0	0.00252303	0.0728875	0.0525573	0.0441951	0.0422139	0	0.0347147	0	0.144825	0.107053	0.112767	0.0594574	0.0506768	0.0514893	0.00791552	0	0	0.001	0.372721	0.930048
TCGA_TCGA-HU-A4GX	0.0059718	0	0.0836355	0.280251	0	0	0.197269	0.0330654	0.0177406	0.0400062	0	0.00805356	0	0	0.102723	0.083508	0.00990248	0	0.137875	0	0	0	0	0.463132	0.885629
TCGA_TCGA-BR-8382	0	0.00385302	0.079686	0.0539818	0	0.0469556	0.145291	0.0171051	0.0491452	0.00328978	0	0.118819	0	0.136205	0.155276	0.106035	0.0279767	0	0.0391638	0	0	0.0172168	0.01	0.295888	0.97237
TCGA_TCGA-IN-AB1V	0.103731	0.015355	0.0488819	0.112184	0	0.237566	0	0.0686762	0.0427606	0	0	0.0936392	0.0311685	0.0186277	0.0250817	0.0446272	0.00467543	0.0341992	0.118826	0	0	0	0.24	0.0758306	1.06619
TCGA_TCGA-CD-8532	0.0120963	0.0253793	0.00629293	0.117319	0	0.289145	0.0161031	0.00753183	0.0581478	0.00688308	0	0.0259145	0	0.144422	0.0585962	0.0653824	0.0185391	0.0168724	0.131375	0	0	0	0	0.428038	0.903225
TCGA_TCGA-IN-8663	0.00711101	0	0.0438834	0.100762	0	0.0595756	0.0664017	0.0356156	0.0235556	0	0.00100937	0.0352177	0	0.238274	0.0707901	0.211237	0.0141288	0.00811011	0.0843282	0	0	0	0.453	0.0408792	1.08257
TCGA_TCGA-VQ-A91D	0.000289199	0	0	0.0566499	0	0.163136	0.0292419	0.0804762	0.00276763	0.00433102	0	0.0436927	0	0.216984	0.136714	0.114098	0	0.00194254	0	0.132427	0	0.0172507	0	0.379536	0.934869
TCGA_TCGA-KB-A6F7	0.048278	0	0.0183416	0.261577	0	0.00261921	0.142005	0.0321274	0.03173	0	0.0141754	0.0193851	0.0021851	0.10365	0.0340116	0.206987	0.011081	0.00176688	0.0691584	0	0	0.000920302	0.004	0.333588	0.946667
TCGA_TCGA-VQ-A91V	0.144446	0	0	0.0663024	0	0.302039	0	0.0215372	0.0558314	0	0.00838598	0.0249943	0	0.0427001	0.0429476	0.0632629	0.0127582	0.0795885	0.119121	0	0	0.0160856	0.172	0.0931462	1.05226
TCGA_TCGA-VQ-A8PM	0.0180399	0.0420288	0.154552	0.0752953	0	0.252685	0.0132991	0.0230162	0.0505463	0	0	0.00492032	0	0.0429187	0.037855	0.0263002	0.0392799	0.0242932	0.194971	0	0	0	0.014	0.285192	0.963683
TCGA_TCGA-CD-8529	0.087237	0	0.0746451	0.108271	0	0.091115	0.0211851	0.0211117	0.0784793	0	0	0.0321779	0.00948442	0.106802	0.0888601	0.113756	0.0466066	0	0.120269	0	0	0	0	0.462065	0.888988
TCGA_TCGA-CG-4460	0.119239	0	0.125251	0.0359081	0	0.147995	0.00729511	0.0316026	0	0.0218003	0	0.0222719	0	0.137986	0.0722722	0.214687	0	0	0.0501265	0	0.00148651	0.0120802	0.029	0.227966	0.987913
TCGA_TCGA-BR-A4J9	0.0666064	0.0950248	0.061207	0.0569633	0	0.270783	0	0.0405738	0.0309742	0.0616053	0	0.031304	0.00338494	0.063024	0.09362	0.0471988	0	0	0.0777307	0	0	0	0.016	0.282034	0.971675
TCGA_TCGA-B7-A5TJ	0.0614163	0	0.0228194	0.0242429	0	0.159923	0	0.00997245	0.0581563	0	0	0.0289619	0	0.380772	0.0420171	0.141376	0	0	0.0703431	0	0	0	0.018	0.269941	0.994471
TCGA_TCGA-IN-A6RS	0.0696701	0	0.0279687	0.202122	0	0.125431	0.0612668	0.0379351	0.0492634	0	0.025977	0.00969016	0	0.188	0.041116	0.0878773	0	0.021458	0	0.0393324	0	0.0128917	0.018	0.271662	0.979011
TCGA_TCGA-D7-A6EZ	0.0095851	0	0	0.126784	0	0.0562858	0.158698	0.0170105	0	0.0270346	0	0.0670813	0	0.159764	0.112368	0.182579	0.00136098	0.00717508	0	0.0742745	0	0	0.001	0.355318	0.944813
TCGA_TCGA-BR-7717	0.13795	0	0.00573278	0.131524	0	0.171518	0	0.058408	0.0636991	0	0	0.0560265	0	0.188847	0.0756438	0.0676101	0	0	0.0403673	0.00267389	0	0	0.029	0.228806	1.00079
TCGA_TCGA-CD-8527	0.0762544	0	0.032368	0.235321	0	0	0.0449914	0.0552295	0.0677317	0	0	0.083355	0.00274222	0.00123673	0.0444769	0.133466	0	0.0644748	0.152598	0	0	0.00575438	0.042	0.195878	1.00962
TCGA_TCGA-IN-A6RR	0.0862126	0	0.0722659	0.172717	0	0.118309	0	0.042927	0.033874	0.0177837	0	0.0524605	0.00310191	0.0130371	0.0740489	0.0713104	0.0234956	0.00540656	0.213049	0	0	0	0.057	0.167896	1.01904
TCGA_TCGA-BR-6452	0.069947	0	0	0.0814397	0	0.164274	0.145689	0.0287468	0.0355474	0	0.0226232	0.0402205	0	0.191024	0.0534711	0.111225	0.0113425	0.0108358	0	0.0336138	0	0	0.001	0.373542	0.930131
TCGA_TCGA-BR-8592	0.0551381	0.0880103	0.0135385	0.133346	0	0.260303	0.0177637	0	0.0298592	0	0	0.0318514	0.00858139	0	0.0251803	0.115417	0.00306533	0.00478389	0.213162	0	0	0	0.02	0.263235	0.97997
TCGA_TCGA-D7-8573	0.0769024	0	0.0766906	0.0402	0	0.296762	0.0878781	0.0553423	0.0158098	0	0	0.0185495	0	0.1134	0.0785722	0.0617518	0.00726975	0.0333411	0.0171009	0.0137569	0	0.00667247	0.11	0.122906	1.03621
TCGA_TCGA-D7-A6F0	0.0591584	0	0.0540767	0.111961	0	0.0230536	0.0713006	0.0519625	0.0581895	0.029393	0	0.0400689	0	0.164766	0.0688951	0.229741	0	0.00564271	0.0317915	0	0	0	0.001	0.356362	0.936762
TCGA_TCGA-FP-A8CX	0.0168528	0	0.0994681	0.0645355	0	0.225232	0.00521501	0.0349435	0.0423812	0	0	0.0623053	0	0.121151	0.0614854	0.106746	0.0301748	0	0.129509	0	0	0	0.023	0.248838	0.980364
TCGA_TCGA-D7-8570	0.0190633	0	0.0531593	0.101439	0	0.0450867	0.0666273	0.0291181	0.0336313	0	0	0.0798626	0	0.139581	0.06054	0.213361	0.0398921	0	0.118638	0	0	0	0	0.445099	0.894915
TCGA_TCGA-BR-6453	0.22217	0.107303	0	0.141919	0	0.114552	0	0	0.0852619	0.00715818	0	0.024504	0.0128204	0.0671826	0.0123388	0.0710987	0	0.0399744	0.0937174	0	0	0	0	0.518183	0.857613
TCGA_TCGA-HU-A4GP	0.12953	0	0	0.0702225	0	0.211548	0.0484069	0.027171	0.0270388	0	0	0.0395485	0	0.112495	0.0316442	0.0949081	0.0176632	0.0373683	0.152457	0	0	0	0.184	0.0904491	1.04492
TCGA_TCGA-HU-A4H8	0.0222572	0	0	0.0968769	0	0.179473	0.108062	0.0400977	0.072382	0	0.0200565	0.00996713	0	0.101677	0.0839154	0.116531	0	0.0384566	0.110248	0	0	0	0.121	0.11687	1.04011
TCGA_TCGA-VQ-A8E3	0.0227236	0	0.00848429	0.173599	0	0.118435	0.181753	0.0457363	0.0480165	0	0.109887	0.00833052	0.0106757	0.0460314	0.0112018	0.0641632	0.00070488	0.0982496	0.0520077	0	0	0	0.011	0.292393	0.972451
TCGA_TCGA-KB-A93H	0.106571	0	0	0.0124119	0	0.336241	0	0.0623216	0.11701	0	0.0619364	0	0.0305317	0.0715532	0.0803569	0.0593194	0.0027054	0.000106808	0	0.0488275	0.0101068	0	0.455	0.0403258	1.08661
TCGA_TCGA-CG-4476	0.0413307	0	0.0189761	0.0846645	0	0.235884	0.0235779	0	0	0.0345623	0	0	0	0.00532432	0.0376581	0.1676	0.0533828	0.0106257	0.275288	0	0.00618321	0.00494191	0	0.498406	0.869706
TCGA_TCGA-BR-8297	0.0589077	0.0372894	0	0.121273	0	0.168948	0.0492052	0.0199525	0.0562086	0	0	0.0556156	0	0.0467138	0.0694059	0.0442016	0.00715692	0.00337317	0.261749	0	0	0	0.006	0.314117	0.958225
TCGA_TCGA-HU-A4GF	0.09329	0	0.0737682	0.037443	0	0.0690914	0.0663841	0.0340528	0.0755716	0	0	0.0382193	0	0.271393	0.0283144	0.0986337	0	0.0343818	0	0.00941037	0	0.0700461	0.049	0.176845	1.02029
TCGA_TCGA-HU-A4GT	0.0220055	0	0.0202459	0.0589874	0	0.138991	0.107735	0.0225775	0.0844463	0	0	0.0286553	0	0.154703	0.0850033	0.140944	0.00905646	0	0.126154	0	0	0.000494017	0.106	0.125438	1.0337
TCGA_TCGA-VQ-A91A	0.0592897	0	0	0.0256422	0	0.137607	0	0	0.000402149	0	0.00956607	0	0.0193144	0.356434	0	0.143947	0	0.0842824	0	0.138615	0	0.0248998	0.006	0.312345	0.98124
TCGA_TCGA-VQ-A8PX	0.0111486	0	0.142978	0.187564	0	0.166117	0.0495716	0.00257846	0.118832	0	0	0.0627149	0.00129217	0.0299003	0.0446249	0.0154787	0.0350021	0.0206788	0.0891805	0	0	0.0223387	0.203	0.0846081	1.05655
TCGA_TCGA-IN-A7NR	0.10969	0.0215469	0	0.0944405	0	0.149059	0	0.0500855	0.114528	0.00129721	0	0.0595229	0.0147513	0.00990969	0.065692	0.103709	0	0.0204699	0.185298	0	0	0	0.001	0.354695	0.937557
TCGA_TCGA-HU-A4G8	0.0925727	0.0301286	0	0.104592	0	0.110488	0.137458	0.0854271	0	0.00872891	0	0.0330758	0	0.146969	0.0999098	0.125164	0	0.00553689	0.0199494	0	0	0	0.006	0.315153	0.956327
TCGA_TCGA-CG-5724	0.0180202	0	0	0.187588	0	0.0212871	0.0687793	0	0.0293454	0	0	0.0395873	0	0.1851	0.0679389	0.298754	0.000824395	0.0186551	0.0562552	0	0	0.00786579	0.011	0.288889	0.975706
TCGA_TCGA-BR-4201	0.0363515	0	0.0566196	0.0530396	0	0.0520021	0.0505771	0.00819475	0	0.0570954	0	0	0	0.111877	0.0696846	0.286123	0	0	0.0769893	0.0403769	0.0243393	0.0767291	0	0.421861	0.905938
TCGA_TCGA-CD-5799	0.0257812	0	0.0177463	0.0539462	0	0.147324	0	0.0436586	0.0372492	0	0	0.101326	0	0.244396	0.0681426	0.180822	0.0168841	0	0.0627233	0	0	0	0.056	0.169934	1.03306
TCGA_TCGA-HU-A4H0	0.0778512	0	0.0877864	0.152079	0	0.166641	0.136393	0.0716898	0.00106994	0	0.00189159	0.000343871	0.00422754	0	0.0983615	0.0892954	0.0301324	0	0.0822374	0	0	0	0.017	0.27675	0.969397
TCGA_TCGA-FP-A4BF	0.0050352	0.000407519	0.0153604	0.235107	0	0.00956382	0.159202	0.0343539	0.0135903	0.0641944	0	0.0241623	0	0.0791143	0.0498394	0.171399	0.0371213	0	0.101549	0	0	0	0	0.477194	0.87883
TCGA_TCGA-BR-8380	0.0653679	0	0.0818999	0.114461	0	0.143585	0	0.0338621	0.0138231	0	0	0.0468372	0.0546011	0.0286364	0.0741873	0.118985	0.0263348	0	0.19742	0	0	0	0.113	0.121838	1.02765
TCGA_TCGA-VQ-A91Q	0.0963708	0	0.0515188	0.0287047	0	0.192166	0.0416819	0	0.0198583	0	0.0359094	0	0.0120806	0.118752	0.112522	0.0346433	0	0.0545459	0.201247	0	0	0	0.078	0.142608	1.02582
TCGA_TCGA-FP-7829	0.109801	0	0	0	0	0.179721	0	0	0.0185075	0	0.0449454	0	0.0496944	0.358621	0.0106135	0.140037	0.0241404	0	0	0.0559503	0.00796888	0	0.013	0.286546	0.986563
TCGA_TCGA-HF-7134	0.0444286	0	0.0950578	0.0622941	0	0.217319	0.0138904	0	0.0592877	0	0.0323994	0.00271757	0	0.211401	0.0114689	0.10939	0	0.0508543	0.0433599	0.0195279	0	0.0266035	0.113	0.12167	1.03591
TCGA_TCGA-CG-4441	0.0263916	0	0.0286063	0.0766261	0	0.13313	0.0264595	0.0295901	0.0242712	0	0	0.0420637	0	0.238971	0.0916514	0.15029	0	0	0	0.0620732	0	0.0698753	0.016	0.283925	0.979398
TCGA_TCGA-FP-8631	0.0931572	0	0.102245	0.018464	0	0.0735811	0	0.0433624	0.0299683	0	0	0.0638453	0	0.0331165	0.00473794	0.0487672	0	0.249972	0.238684	0	0	9.94516e-05	0.044	0.187923	1.01023
TCGA_TCGA-BR-4279	0.027622	0	0.0578197	0.102507	0	0.135018	0.019632	0.0147972	0	0.085656	0	0	0.058581	0.100696	0.0527097	0.127114	0.0433252	0.00633907	0.0923686	0.0201219	0.00301061	0.0526821	0	0.402835	0.914347
TCGA_TCGA-IN-A6RJ	0.00553796	0.0172781	0.0407709	0.119782	0	0.128795	0	0.100505	0.0458886	0	0.0136012	0.0656716	0.0200863	0.0166253	0.0753588	0.0727094	0.110478	0.0374076	0.129504	0	0	0	0.179	0.0914414	1.04732
TCGA_TCGA-VQ-AA6J	0.055856	0.0167057	0	0.0492356	0	0.0874161	0.0365986	0.0672253	0.0702281	0	0	0.0272646	0	0.329275	0.124504	0.0906157	0	0.00111619	0.043959	0	0	0	0	0.422174	0.909373
TCGA_TCGA-CD-5800	0.140386	0	0.0417786	0.0872015	0	0.0431943	0	0.0663146	0.0966212	0	0	0	0	0.362247	0.0430788	0.0881859	0	0.0189567	0.0120347	0	0	0	0.063	0.157514	1.04361
TCGA_TCGA-CG-4442	0.0299567	0	0	0.0372706	0	0.115073	0.235394	0.0499929	0	0.0333145	0	0	0	0.132433	0.108169	0.116449	0.00929668	0.00849214	0.0444102	0	0.00101903	0.0787289	0.047	0.182462	1.01311
TCGA_TCGA-VQ-A8PQ	0.112698	0.141142	0	0.114455	0.124692	0.166089	0.00773099	0	0.089343	0	0	0.0331897	0.00108636	0.063856	0.0620157	0.020713	0	0.00179518	0.0611936	0	0	0	0	0.603667	0.805815
TCGA_TCGA-B7-A5TN	0.086651	0	0.00312729	0.0340302	0	0.209753	0.0128327	0.0475171	0.0779633	0	0	0.0522392	0.00607593	0.0141062	0.105464	0.129489	0.0170401	0	0.203711	0	0	0	0.068	0.148736	1.02777
TCGA_TCGA-VQ-A8E0	0.0582336	0	0	0.0168657	0	0.276892	0	0.041914	0.0628836	0	0	0.0422959	0	0.151412	0.0490193	0.122994	0.0228842	0.0123279	0	0.113516	0	0.0287612	0.174	0.092376	1.0606
TCGA_TCGA-CD-5803	0.0250994	0.0254699	0	0.261791	0	0.025657	0.0255567	0.0298961	0.0880872	0.0218503	0	0.0579119	0	0.039272	0.133628	0.137679	0.0194782	0	0.108622	0	0	0	0	0.589584	0.814034
TCGA_TCGA-BR-8371	0.289469	0.0696944	0	0.0979182	0	0.136766	0	0.0202755	0.129567	0	0	0.0290316	0.00524161	0.0600287	0.031632	0.0411434	0	0.0372708	0.0519621	0	0	0	0	0.406521	0.915239
TCGA_TCGA-VQ-A8PU	0.056485	0	0	0.0240302	0	0.416751	0	0	0.0150899	0	0	0.0922379	0	0.0431672	0.0134478	0.150597	0.0281782	0.0118558	0.0883798	0	0	0.0597796	0.854	-0.01481	1.10698
TCGA_TCGA-BR-8284	0.0278359	0	0	0.341686	0	0.109298	0.083268	0.00935053	0.0117678	0.040854	0	0.0309189	0.00189589	0.0274944	0.0752015	0.100907	0.0318327	0.00387755	0.103812	0	0	0	0	0.403386	0.919118
TCGA_TCGA-VQ-A8PD	0.0608619	0.0540867	0	0.107997	0	0.341955	0.0408472	0	0.0208333	0	0.020816	0	0.016407	0.0904074	0.109447	0.0274421	0.00841897	0.0127702	0.0877108	0	0	0	0	0.47253	0.880456
TCGA_TCGA-VQ-A922	0.156871	0	0	0.00415803	0	0.139752	0.010486	0.0469418	0.0729209	0	0	0.0147885	0	0.216026	0.11866	0.0812151	0	0.059173	0.0399776	0.0390304	0	0	0.113	0.121922	1.04942
TCGA_TCGA-VQ-A8PB	0.0368438	0	0.0435642	0.156563	0	0.091374	0.0488365	0.0152265	0.0086804	0	0	0.059349	0	0.187849	0.0323879	0.0783901	0	0.00992559	0	0.211167	0.00126388	0.018579	0.01	0.296769	0.977708
TCGA_TCGA-FP-8210	0.0964236	0.0872475	0	0.14501	0	0.0636275	0	0.0617173	0.0666716	0	0	0.0783625	0.0147956	0.0387857	0.0492831	0.0682005	0	0.0248066	0.205068	0	0	0	0	0.42907	0.90236
TCGA_TCGA-RD-A8N0	0.0364367	0.115322	0.0267914	0.15288	0	0.204479	0	0.0521009	0.012704	0.0574339	0	0.0524977	0	0.000851337	0.0564015	0.0512517	0.00211409	0.00398757	0.174748	0	0	0	0	0.501283	0.864969
TCGA_TCGA-BR-8289	0.0584179	0	0.0198589	0.0527948	0	0.0675844	0	0	0.0545781	0.0139865	0	0.0163935	0	0.29351	0.0572245	0.117998	0	0	0.247653	0	0	0	0.029	0.229334	1.00442
TCGA_TCGA-HU-A4GJ	0.174059	0.0916753	0.077543	0.108194	0	0.243295	0.0204764	0.0760386	0.0455714	0	0	0.000439519	0	0.0604762	0.00805626	0.0425477	0	0.0323862	0.0192416	0	0	0	0	0.538854	0.846263
TCGA_TCGA-HU-A4H3	0.0226722	0	0	0.170197	0	0.0170648	0.240999	0.115906	0.0204455	0.00517415	0.0459738	0	0.00291448	0.106308	0.0994638	0.0421498	0	0	0.0911362	0.0195958	0	0	0.017	0.274388	0.976943
TCGA_TCGA-BR-A4QL	0	0.0736459	0	0.0576935	0	0.241341	0.121744	0.0104295	0.0117623	0.014047	0	0.115023	0.0195346	0.0720993	0.0701731	0.0832631	0.0308328	0	0.0784107	0	0	0	0.093	0.13423	1.04181
TCGA_TCGA-BR-7716	0.0178412	0	0.0321602	0.148692	0	0.142031	0.0774729	0.0205301	0.0886979	0	0	0.025032	0.00798357	0.0641251	0.114471	0.102014	0.0499837	0	0.108965	0	0	0	0	0.437052	0.89855
TCGA_TCGA-HU-8608	0.0187028	0	0.114452	0.147616	0	0.0218553	0.13436	0.0599743	0.0402399	0	0.0245798	0.00468676	0	0.0477307	0.127484	0.121473	0.0170165	0.0417744	0.0780544	0	0	0	0	0.394816	0.917964
TCGA_TCGA-F1-A72C	0.0863489	0	0.126571	0.0940039	0	0.123902	0.00304421	0.0619945	0.0198992	0	0	0.0753947	0	0.0834113	0.0926174	0.112675	0.000889245	0.00601313	0.109945	0	0	0.00329001	0.01	0.294313	0.960576
TCGA_TCGA-VQ-A8P3	0.0437133	0	0.011334	0.263655	0	0.131526	0.177447	0.0391827	0.0458578	0	0.0148775	0.0480994	0.0212974	0.022898	0.0104087	0.0208001	0.000183186	0.00425767	0.140502	0	0	0.00395934	0.022	0.250229	0.998946
TCGA_TCGA-BR-7704	0.0234786	0	0.0586846	0.201224	0	0.134121	0.0852412	0.041384	0.0784554	0.0139444	0	0.049433	0.00392985	0.0416466	0.104504	0.0934997	0.0609357	0	0.00951807	0	0	0	0	0.450564	0.891963
TCGA_TCGA-VQ-A91N	0.107406	0	0.127803	0.11685	0	0.236254	0.0519332	0.00124131	0.0616358	0	0	0.0205319	0	0.0635286	0.0334477	0.0365819	0.0284316	0.0162463	0.0981095	0	0	0	0.056	0.168888	1.01123
TCGA_TCGA-CD-A4MH	0.0444922	0	0.152845	0.0611667	0	0.207995	0	0.103929	0.012774	0.0231024	0	0.0270335	0	0.0150486	0.0876767	0.0495017	0.0895533	0	0.124882	0	0	0	0.776	-0.00214288	1.07221
TCGA_TCGA-EQ-8122	0.069768	0	0	0.0177435	0	0.00489688	0	0.0177513	0.0860849	0.011198	0	0.0298724	0	0.341873	0.0156984	0.140238	0	0.134748	0.0942778	0	0	0.0358498	0.049	0.17706	1.04117
TCGA_TCGA-VQ-A91Y	0.050372	0	0	0.0702014	0	0.261444	0	0	0.0264564	0	0	0.0846975	0.017238	0.0674397	0.145461	0.0888545	0.0273963	0	0.160439	0	0	0	0	0.470479	0.881504
TCGA_TCGA-CG-4438	0.0324558	0	0	0.0549455	0	0.0331934	0.257922	0.00815388	0	0.121591	0	0	0	0.0563805	0.0790885	0.216305	0.0155371	0	0.124427	0	0	0	0.019	0.268726	0.97397
TCGA_TCGA-BR-4366	0.053013	0	0.0162694	0.0147179	0	0.0286526	0.00693489	0.0363117	0.00771514	0.0634597	0	0.00738452	0	0.325665	0.0750504	0.304198	0	0.00198464	0.0586434	0	0	0	0.017	0.278547	0.998638
TCGA_TCGA-ZQ-A9CR	0.0481782	0	0.00413075	0.0817731	0	0.193973	0.113087	0.0188632	0	0	0.0476332	0.0173954	0	0.181091	0.146802	0.0638689	0.0148896	0.0159416	0.00307008	0.0493029	0	0	0.011	0.291316	0.975211
TCGA_TCGA-BR-8690	0.00558452	0	0.0536502	0.280227	0	0.039845	0.103357	0.023196	0.0310693	0	0	0.0902396	0.00774743	0.057361	0.0848047	0.127993	0.0315197	0	0.0634057	0	0	0	0	0.418825	0.908698
TCGA_TCGA-BR-4357	0.0645617	0	0.0628497	0.0871157	0	0.0775408	0.0986221	0.015689	0	0.0237226	0.0145013	0	0	0.191979	0.0899414	0.200691	0.00145663	0	0.0581018	0	0	0.0132279	0	0.477383	0.879317
TCGA_TCGA-CG-4440	0.00202145	0.00249438	0	0	0	0.12381	0.00297564	0	0	0.0906697	0.0225848	0	0	0.123054	0.0938058	0.248111	0.0207671	0.00455453	0.18106	0	0	0.0840906	0.043	0.192454	1.01787
TCGA_TCGA-BR-6802	0.0241714	0	0.00903919	0.273127	0	0	0.144461	0.0380373	0.0836077	0	0.0720833	0.0233739	0.0166569	0.0333184	0.0530569	0.0472726	0.017826	0.072387	0.0913515	0	0	0.000230529	0	0.408573	0.914167
TCGA_TCGA-BR-4370	0.0115991	0	0.0074103	0.0237223	0	0.188029	0.0768346	0	0	0	0	0.0235484	0	0.17786	0.0661802	0.183651	0	0.0188375	0.160983	0	0	0.0613453	0	0.414758	0.909453
TCGA_TCGA-VQ-A8E2	0.0140242	0	0	0.0899242	0	0.222594	0.0383805	0.110418	0.0197885	0	0	0.0563675	0	0.275344	0.0628884	0.0580036	0.00015912	0	0.0521085	0	0	0	0.041	0.198131	1.02265
TCGA_TCGA-D7-6818	0.00755257	0	0.00512436	0.021006	0	0.061016	0	0	0.0741705	0	0	0.0167944	0.10258	0.101618	0.0357909	0.263394	0.0629313	0.0242497	0.168835	0	0	0.0549361	0	0.420883	0.90677
TCGA_TCGA-RD-A8N9	0.0672485	0	0.0423952	0.145588	0	0.0493969	0.0554241	0.0459543	0.0867135	0	0	0.0208136	0	0.0572851	0.0751046	0.099507	0.044287	0	0.210282	0	0	0	0	0.465265	0.886945
TCGA_TCGA-D7-6525	0.0221357	0	0	0.0737495	0	0.0290561	0.0171619	0	0.123535	0	0.0483001	0.0150379	0	0.18145	0.0472505	0.273026	0.0134085	0.0119906	0.128552	0	0	0.0153466	0.011	0.291971	0.969592
TCGA_TCGA-HU-A4G2	0.0382109	0	0.0161431	0.233228	0	0.0758553	0.0788215	0.00621967	0.0461059	0	0	0.063197	0	0.0328303	0.0855437	0.172998	0.0409685	0.00465209	0.105227	0	0	0	0.028	0.235382	0.99301
TCGA_TCGA-B7-A5TK	0.0172001	0	0.0341486	0.299521	0	0	0.268667	0.014321	0.0015309	0	0.0152396	0.0334474	0.011514	0.0176682	0.0671607	0.0944899	0	0.0244588	0.0998164	0	0	0.000816776	0.001	0.372821	0.931171
TCGA_TCGA-SW-A7EB	0.112449	0	0.00288596	0.133826	0	0.259432	0.00548602	0.0684188	0.055969	0	0	0.0416164	0	0.0617166	0.0543677	0.062153	0.00339328	0.0200248	0.118261	0	0	0	0.032	0.221463	1.00347
TCGA_TCGA-BR-7959	0.0567757	0	0.00282253	0.0374378	0	0.187393	0.0283074	0	0.0188012	0	0	0.0201053	0.031379	0.0922638	0.103398	0.122251	0.00198894	0.00968455	0.287393	0	0	0	0.03	0.227148	0.995872
TCGA_TCGA-CG-4301	0.0377435	0	0	0.0272968	0	0.251712	0.00968851	0.0255402	0	0.00068128	0.00757197	0	0.00956318	0	0.0888716	0.31214	0.0591432	0.0284835	0.141564	0	0	0	0	0.377296	0.926603
TCGA_TCGA-BR-8060	0.00225948	0	0.0712641	0.0212273	0	0.151959	0.0768801	0.0153246	0.00173837	0	0	0.0410203	0	0.299006	0.0979349	0.14002	0	0.00777439	0.0735913	0	0	0	0.004	0.341367	0.949289
TCGA_TCGA-RD-A8MV	0.0728705	0.00347627	0	0.0805599	0	0.148628	0.0757595	0.0766051	0.0266326	0.0262334	0	0.0476238	0.039517	0.0913023	0.133589	0.0514362	0	0.0390856	0.0729272	0	0	0.0137533	0	0.43255	0.900926
TCGA_TCGA-BR-8484	0.0436397	0	0	0.0581595	0	0.202099	0.0415414	0.00726556	0.0255678	0.0681091	0	0.0279333	0	0.188907	0.074955	0.0938865	0.0226942	0	0.145242	0	0	0	0.047	0.182982	1.01519
TCGA_TCGA-HU-A4GC	0.0593269	0	0.0567255	0.111434	0	0.240815	0	0.0240749	0.0576274	0	0.0109178	0.0148818	0	0.00785635	0.104364	0.07039	0.0740101	0	0.167575	0	0	0	0.023	0.243467	0.985768
TCGA_TCGA-BR-6564	0.0508866	0	0	0.153945	0	0.258684	0	0.0217477	0.0747543	0	0	0.0200631	0.00476739	0	0.0737295	0.147017	0.0033945	0.00897231	0.182038	0	0	0	0	0.393479	0.920613
TCGA_TCGA-HU-A4GU	0.0556271	0	0	0.0165881	0	0.347734	0.0719005	0.065954	0.00581301	0	0.000271782	0.0591815	0	0.103974	0.0727592	0.154002	0	0.0308073	0.0121201	0	0	0.00326714	0.55	0.0270973	1.08975
TCGA_TCGA-BR-8059	0	0	0.0432695	0.0807615	0	0.177979	0.0911625	0.0132552	0.0112066	0	0.0907921	0	0	0.189171	0.11927	0.181276	0	0	0.00185606	0	0	0	0.02	0.264463	0.986583
TCGA_TCGA-F1-6177	0	0	0	0.0989799	0	0.203439	0.0629038	0.0400908	0.0171329	0	0	0.0523052	0	0.131305	0.0974377	0.153058	0	0.00753582	0	0.135812	0	0	0.052	0.173134	1.03478
TCGA_TCGA-CD-8528	0.0516643	0	0	0.00105431	0	0.248522	0.0121279	0.0179009	0	0	0	0.0478127	0	0.194151	0.0768652	0.201112	0.0282355	0	0.084832	0	0	0.0357229	0.17	0.0935517	1.05817
TCGA_TCGA-BR-6710	0	0	0.238486	0.144324	0	0.152826	0	0	0.046114	0	0.0486895	0	0.0132835	0	0.025616	0.0494779	0	0.00688932	0.274293	0	0	0	0.006	0.30985	0.956047
TCGA_TCGA-BR-8291	0.0169397	0	0.00245953	0.202248	0	0.148666	0	0	0.0531023	0	0	0.0444197	0.0323061	0	0.0290933	0.205763	0.0745105	0.00610381	0.184388	0	0	0	0	0.391519	0.920175
TCGA_TCGA-D7-6526	0.164717	0	0.00736392	0.00699594	0	0.215635	0	0	0.146293	0	0.0487835	0	0.0165557	0.164381	0.025369	0.0783355	0.0224659	0.0174897	0.00345675	0.0374812	0	0.0446765	0.151	0.100614	1.04846
TCGA_TCGA-BR-8364	0.0510099	0	0	0.105041	0	0.204476	0.0142755	0	0.045303	0	0	0.0274035	0	0.0711816	0.0261863	0.163185	0.00612954	0.0302809	0.255528	0	0	0	0.009	0.300828	0.961722
TCGA_TCGA-KB-A93J	0.0285088	0	0.0331205	0.0458271	0	0.0967717	0.0373608	0.0212542	0.0846694	0.0173772	0	0.0630975	0	0.194414	0.0898459	0.207242	0.00851075	0	0.0720001	0	0	0	0	0.467453	0.883221
TCGA_TCGA-BR-8080	0.0499966	0.0100035	0.0253151	0.172567	0	0.149695	0.00809409	0.015559	0.0571494	0.0209185	0	0.0248794	0	0.129984	0.0637582	0.10208	0.0305247	0	0.139476	0	0	0	0	0.376833	0.92679
TCGA_TCGA-IN-8462	0.0240085	0	0.0172647	0.0539152	0	0.128617	0	0.0467668	0.0788777	0.0191742	0	0.0333728	0	0.0303013	0.133171	0.0653462	0.0844808	0.00882212	0.275882	0	0	0	0.04	0.199715	1.00987
TCGA_TCGA-F1-6874	0.0246734	0	0	0.0539075	0	0.152974	0.0639759	0	0	0	0.057748	0.0166834	0	0.369221	0.070674	0.067053	0	0	0	0.0992554	0	0.0238346	0	0.382726	0.936798
TCGA_TCGA-CD-A487	0.0407736	0	0	0.055087	0	0.129545	0	0.0288212	0.0257093	0	0	0.0729909	0	0	0.0058855	0.0227296	0	0.194768	0.310628	0	0	0.113062	0.058	0.165101	1.03271
TCGA_TCGA-BR-4369	0.00923936	0	0.151308	0.0548542	0	0.335321	0.0546994	0.00456236	0.000688314	0	0.0360886	0	0.00659046	0.0349646	0.042874	0.101884	0.104504	0.0140238	0.0455665	0.00283171	0	0	0.041	0.198129	0.997636
TCGA_TCGA-D7-6519	0.0370416	0	0	0.216674	0	0.0281881	0.0188245	0.0244666	0.104146	0	0	0.0948697	0.00830621	0.0159655	0.0285788	0.12621	0.0235751	0.0597588	0.213396	0	0	0	0.024	0.240754	0.993251
TCGA_TCGA-VQ-A91U	0.0451725	0	0.0839938	0.180348	0	0.114468	0.0952032	0.0394601	0.0214807	0	0	0.0697727	0	0.19268	0.0491818	0.0693489	0.00349222	2.99117e-05	0.0353679	0	0	0	0.018	0.271455	0.977355
TCGA_TCGA-VQ-A925	0.0987097	0	0.0370836	0.102033	0	0.339953	0.00432858	0.00207996	0.0072434	0	0	0.0510382	0.0154494	0.0629907	0.0544767	0.0258738	0	0.0235954	0.175145	0	0	0	0.063	0.158941	1.02871
TCGA_TCGA-BR-8372	0	0.0526037	0	0.154375	0	0.0522852	0.2109	0.0235568	0	0.0190418	0	0.00772337	0	0.114086	0.0599831	0.171818	0.0303071	0.00315962	0.0941265	0	0	0.00603391	0.007	0.307978	0.955764
TCGA_TCGA-F1-6875	0.113232	0	0	0.10906	0	0	0	0.111381	0.110324	0	0.0716838	0	0	0.390517	0	0.0496047	0	0	0	0.0441973	0	0	0.096	0.132145	1.06604
TCGA_TCGA-FP-7916	0.0222739	0	0.086097	0.15068	0	0.03729	0.0837298	0.00879041	0.0309073	0.0293507	0	0.0405132	0	0.0671101	0.13636	0.114966	0.00655553	0.00491715	0.180459	0	0	0	0	0.509143	0.863408
TCGA_TCGA-VQ-AA6D	0.0724291	0	0	0.0153055	0	0.151669	0	0.0975515	0.0523265	0	0	0.0539416	0	0.241448	0.0618431	0.0265547	0	0.0729343	0	0.153996	0	0	0.451	0.0412858	1.09702
TCGA_TCGA-BR-8589	0.0244613	0	0.00383609	0.312981	0	0	0.178028	0.0579382	0.0439638	0.00201738	0	0	0.00298961	0.035158	0.0794433	0.105157	0.0831763	0.00113828	0.0697117	0	0	0	0	0.380877	0.925681
TCGA_TCGA-3M-AB46	0.0863528	0	0	0.0613972	0	0.213605	0	0.0339098	0.0521744	0	0	0.062819	0.00767624	0.303158	0.0966302	0.0474419	0.0150515	0	0.0197836	0	0	0	0.312	0.0614008	1.08886
TCGA_TCGA-CG-5734	0.0224459	0	0.111267	0.0801762	0	0.133923	0.0055257	0.0501761	0.0578334	0.0270525	0	0.0334554	0	0.252595	0.0638054	0.0683401	0.0132986	0	0.0276785	0.0368614	0	0.0155654	0	0.511242	0.86155
TCGA_TCGA-BR-4294	0.0323464	0	0.0699304	0.072393	0	0.215812	0.0649862	0.00423995	0	0.0627099	0.00751829	0	0.123506	0	0.0102633	0.169104	0.015456	0.0288477	0.00292196	0	0.0844796	0.0354858	0.409	0.0466731	1.05971
TCGA_TCGA-VQ-A924	0.00434018	0	0	0.141518	0	0.131374	0.112336	0.082484	0	0	0	0.0370496	0	0.190211	0.0840032	0.119553	0.00941587	0.0240475	0.0636679	0	0	0	0.016	0.27967	0.975378
TCGA_TCGA-BR-8683	0.0777499	0	0	0.0950213	0	0.153301	0.0306061	0.0291084	0.110792	0	0	0.0564384	0	0.122026	0.0853554	0.0315656	0.060382	0.0223573	0.125297	0	0	0	0.039	0.20124	1.00521
TCGA_TCGA-VQ-A8PK	0.0318606	0	0.0308415	0.0174822	0	0.208781	0.0923282	0.0432676	0.00866199	0.0117947	0.0403614	0.0238301	0.00950001	0.130639	0.118815	0.0337087	0	0.120523	0.077605	0	0	0	0.043	0.192181	1.01477
TCGA_TCGA-BR-A4J4	0.0946248	0	0	0.036671	0	0.215958	0	0.0275514	0.0846885	0.03144	0	0.0376881	0.00677858	0.0136495	0.143023	0.12216	0.112449	0	0.0733179	0	0	0	0.007	0.308475	0.960037
TCGA_TCGA-R5-A7ZE	0.0337774	0	0.0433615	0	0	0.0927395	0.0589353	0	0.098383	0.0273997	0.0967954	0	0.00214604	0.380231	0	0	0.0133487	0.0434633	0	0.105206	0	0.00421317	0.398	0.04865	1.10302
TCGA_TCGA-D7-6522	0.0581339	0.0746961	0	0.164358	0	0.050032	0.0381052	0.00902995	0.103874	0	0.0230416	0	0.03617	0.128553	0.0684331	0.116558	0.0122424	0	0.116774	0	0	0	0	0.568257	0.837901
TCGA_TCGA-D7-6822	0	0.0304673	0	0.0167087	0	0.312055	0	0	0	0	0.0160985	0.0751711	0	0.219949	0.0895745	0.0871489	0.0108251	0	0.0830105	0	0	0.0589917	0.058	0.164972	1.03324
TCGA_TCGA-BR-6803	0.103482	0	0.0295333	0.266754	0	0.057591	0.0163677	0	0.112635	0	0	0.031199	0.00831865	0.0186789	0.0958969	0.101859	0.0205094	0	0.137175	0	0	0	0	0.462285	0.885913
TCGA_TCGA-BR-8483	0.0738643	0	0.106088	0.0230237	0	0.0318758	0.0435756	0.050775	0.0350929	0.00852701	0	0.010883	0	0.344328	0.139843	0.0563207	0	0	0.0758022	0	0	0	0.016	0.281439	0.981343
TCGA_TCGA-BR-6563	0.083069	0	0.0303894	0.173089	0	0.1917	0	0	0.0508846	0	0	0.0290931	0.016356	0.0564684	0.061329	0.08813	0.0131734	0	0.206319	0	0	0	0	0.494933	0.870551
TCGA_TCGA-SW-A7EA	0.0125272	0	0	0.26951	0	0	0.110972	0.0424573	0.0718017	0	0	0.132135	0.0173541	0.0389145	0.100764	0.0470533	0.0453244	0.0255141	0.0856727	0	0	0	0.02	0.261029	0.999356
TCGA_TCGA-BR-6705	0.0397014	0.00819786	0	0.121113	0	0.116171	0.0407812	0	0.131604	0.00882101	0	0.00281032	0.00188661	0.120813	0.0964392	0.147298	0.00774679	0.024416	0.1322	0	0	0	0.018	0.269046	0.975234
TCGA_TCGA-BR-8678	0.0883894	0	0.0258712	0.154643	0	0	0.0944389	0.0766987	0.0160877	0	0.0276536	0.013841	0.0220952	0.236223	0.161355	0.0827031	0	0	0	0	0	0	0	0.459755	0.887633
TCGA_TCGA-BR-8680	0.104382	0	0	0.107619	0	0.117315	0.0378259	0.117618	0	0.0193305	0.0162799	0	0	0.173761	0.0637727	0.122279	0.0172807	0	0.0953878	0.00714819	0	0	0.416	0.0457873	1.06741
TCGA_TCGA-CG-4462	0.0183495	0	0	0.00765733	0	0.111474	0.0365242	0	0	0.0120504	0.0381457	0	0.0328276	0.0774278	0.00727521	0.271555	0	0.0567311	0.155235	0.0280364	0	0.146711	0	0.430761	0.902198
TCGA_TCGA-RD-A8N5	0.0206019	0	0	0	0	0.183917	0	0	0.00908837	0	0.0412185	0	0	0.302052	7.48833e-05	0.178391	0	0.0417804	0	0.092716	0.00072192	0.129437	0	0.470348	0.885189
TCGA_TCGA-BR-8295	0.304014	0	0.155682	0.0564129	0	0.0507668	0	0.0723948	0.00216687	0	0	0.0290229	0.00558329	0.173425	0.0491327	0.0283519	0	0	0.0730464	0	0	0	0.427	0.0447011	1.06284
TCGA_TCGA-D7-8578	0.0580341	0	0.0299207	0.0966101	0	0.169147	0	0.0313181	0.0682675	0	0	0.076937	0.00413209	0.0497361	0.0357052	0.121082	0.0157998	0.0257464	0.217565	0	0	0	0.13	0.113036	1.04052
TCGA_TCGA-R5-A7ZI	0.0279203	0	0.0205098	0.223839	0	0.137773	0.0613554	0.048331	0.0772841	0	0.055454	0	0	0.0389109	0.0326667	0.150687	0.00156908	0.0752475	0.048452	0	0	0	0.001	0.371971	0.931313
TCGA_TCGA-FP-8209	0.126843	0.0526872	0	0.114792	0	0.238275	0	0.0042255	0.0595841	0	0	0.0360904	0.0160219	0.0553923	0.0463102	0.0629824	0	0.0215456	0.16525	0	0	0	0	0.397322	0.917627
TCGA_TCGA-HU-8610	0.0582869	0	0	0.00587141	0	0.180786	0.0227592	0.040641	0.0688583	0	0.0520177	0	0	0.279906	0.0114294	0.0285825	0	0.105655	0	0.135796	0	0.00940998	0	0.451974	0.891905
TCGA_TCGA-VQ-AA69	0.00109141	0	0	0.133563	0	0.00491457	0.373623	0.00597187	0	0.00133356	0.0791059	0	0.0173287	0.0383856	0.103562	0.0728258	0.0254978	0	0.138106	0	0.00469132	0	0.052	0.173469	1.02268
TCGA_TCGA-CG-5723	0.000921622	0	0.0389146	0.223256	0	0	0.252987	0.0143178	0	0	0	0.0340897	0.00665011	0.0397659	0.102538	0.180998	0.00873995	0.0377411	0	0.0174221	0.014598	0.0270598	0	0.413198	0.910487
TCGA_TCGA-RD-A8N2	0.0423279	0.000314499	0	0.188964	0	0.185251	0.0108039	0	0.0331611	0	0	0.0355682	0.0273403	0	0.0381884	0.20927	0	0.0307525	0.198058	0	0	0	0.029	0.227891	0.994892
TCGA_TCGA-BR-7722	0.0396115	0	0	0.0369331	0	0.251162	0	0	0.0636187	0	0	0.0109305	0	0.0655214	0.0365979	0.108477	0.0863654	0.00127528	0.299508	0	0	0	0	0.403565	0.915076
TCGA_TCGA-D7-8576	0.0379984	0	0.0481222	0.024791	0	0.189796	0	0.000932223	0.0265127	0	0	0.0323268	0	0.0722718	0.0296988	0.199308	0.0497135	0.0255709	0.259974	0	0	0.00298388	0.007	0.304825	0.957876
TCGA_TCGA-BR-8058	0.0455928	0	0	0.129942	0	0.18229	0.0591475	0.0131176	0.0490986	0	0	0.052123	0.0169116	0.0887726	0.121955	0.0668201	0.0249801	0	0.149249	0	0	0	0	0.468776	0.88261
TCGA_TCGA-VQ-A91E	0.0831774	0	0.175222	0.180017	0	0.16293	0.0719231	0.056091	0.0260258	0	0.0310047	0	0.0174682	0.0728117	0.0287274	0.031064	0	0.00676475	0.0567733	0	0	0	0.018	0.270465	0.97138
TCGA_TCGA-VQ-A8PO	0.0920716	0	0	0.178387	0	0.139219	0.152788	0.0728229	0.0181118	0	0.0350048	0	0	0.157075	0.0786643	0.0414937	0.0105593	0	0.0238025	0	0	0	0.009	0.300068	0.965874
TCGA_TCGA-CG-4444	0.064855	0	0.116453	0.03443	0	0.169046	0.0439222	0.0266654	0	0.00746542	0	0.00451039	0.0141676	0.0836323	0.0786265	0.131625	0.0204419	0	0.151008	0	0.0146337	0.0385168	0.036	0.209288	0.989597
TCGA_TCGA-CD-5798	0.0189374	0	0	0.130399	0	0.183649	0	0	0.102567	0	0	0.0317933	0.0366085	0	0.0475974	0.249595	0.0733999	0.021358	0.103121	0	0	0.000973929	0	0.380635	0.924834
TCGA_TCGA-BR-7851	0.0645388	0	0	0.0938238	0	0.136309	0.0966202	0.0272519	0	0	0.0151893	0.0441678	0	0.117189	0.117226	0.147747	0.0233745	0	0.116564	0	0	0	0.014	0.285284	0.968781
TCGA_TCGA-BR-8591	0.0263432	0	0.0414256	0.021177	0	0.134373	0.0469906	0.054317	0.0183895	0.00652032	0	0.0910655	0	0.202065	0.114968	0.160294	0	0	0.0639035	0.0107503	0	0.00741774	0.003	0.351981	0.942037
TCGA_TCGA-D7-A6EV	0.0734735	0	0.023434	0.0461956	0	0.213051	0.0384687	0.0496393	0.0678383	0	0	0.0448328	0	0.106707	0.0338462	0.126307	0	0.0361639	0.112981	0.00959742	0	0.0174643	0.715	0.00587307	1.0776
TCGA_TCGA-R5-A805	0.0107413	0	0	0.0612486	0	0.0911467	0.00517573	0	0.0471576	0	0	0.0109822	0.0766641	0.193749	0.00180345	0.102344	0	0.108404	0.0593252	0.107151	0	0.124108	0.001	0.365103	0.938627
TCGA_TCGA-VQ-A8P2	0.090373	0	0.0387843	0.0228172	0	0.407335	0.0278251	0.00129065	0.0349221	0	0	0.0255841	0	0.141577	0.0524077	0.0844352	0	0	0	0.0726485	0	0	0.294	0.0629475	1.07307
TCGA_TCGA-BR-8687	0.0164854	0	0	0.0238975	0	0.338036	0.0113047	0	0.0226695	0	0	0.0500751	0	0.0625197	0.0606823	0.170682	0.122932	0	0.120716	0	0	0	0.052	0.17353	1.0161
TCGA_TCGA-MX-A5UG	0.0220464	0.191269	0	0.0870275	0	0.193581	0.0267511	0.0411293	0.0314344	0	0	0.0362226	0.0160726	0.056536	0.0339745	0.0528981	0.00633806	0.0155305	0.189189	0	0	0	0.003	0.347378	0.939622
TCGA_TCGA-VQ-A94U	0.0536306	0	0	0.044529	0	0.303447	0	0	0.0161075	0	0	0.0459981	0.0478691	0	0.0711203	0.290681	0	0.00440061	0.118985	0	0.00323192	0	0.357	0.0557082	1.06631
TCGA_TCGA-D7-A4Z0	0.0873227	0.0173859	0	0.0284453	0	0.27022	0.0194301	0.0183937	0.0629722	0	0.00407636	0.0094515	0.0211903	0.103787	0.0343463	0.0127081	0.0873782	0.0497915	0.155936	0	0	0.0171649	0.016	0.282884	0.965771
TCGA_TCGA-BR-8590	0.017157	0	0.0341764	0.107047	0	0.258027	0	0	0.0638443	0	0	0.0598478	0.00273482	0.0131146	0.0728806	0.104383	0.0273668	0.0145171	0.224903	0	0	0	0.003	0.347631	0.941965
TCGA_TCGA-BR-6565	0.0408144	0	0	0.124278	0	0.0525529	0.119436	0.0443685	0.0245303	0	0.0132037	0.0298352	0.0195216	0.211042	0.0731476	0.129749	0.012688	0	0.104833	0	0	0	0	0.382907	0.924375
TCGA_TCGA-VQ-A923	0.0680918	0	0	0.248713	0	0.0948027	0.0654784	0.0760973	0.062429	0	0	0.0280891	0	0.0920354	0.120115	0.0459226	0.0156528	0	0.0825734	0	0	0	0	0.477691	0.877619
TCGA_TCGA-D7-A4YU	0.0466888	0.00996063	0.0767851	0.1167	0	0.0418773	0.12037	0.0309505	0.0623749	0.0112665	0	0.0199195	0	0.09434	0.202128	0.087789	0	0.00541574	0.0734345	0	0	0	0	0.640748	0.785122
TCGA_TCGA-VQ-AA6K	0.0645561	0	0.0902012	0.202433	0	0.167244	0.056665	0.0127334	0	0	0	0.0347505	0.00984577	0.0531365	0.0322028	0.0489333	0.0137578	0.00978981	0.20375	0	0	0	0.023	0.249558	0.982359
TCGA_TCGA-BR-8679	0.0710666	0	0.0153138	0	0	0.102304	0	0.0268031	0	0.0102415	0	0.058256	0.00735116	0.0665705	0.0885006	0.285551	0	0.176065	0.0919761	0	0	0	0.054	0.17158	1.02911
TCGA_TCGA-F1-A448	0.0625158	0	0.0427174	0.0471427	0	0.204446	0	0	0.0104487	0	0.0172843	0	0	0.335469	0.00677437	0.0870332	0	0.0292734	0.00859834	0.0899025	0	0.0583941	0.007	0.30633	0.972372
TCGA_TCGA-CD-8535	0.0235437	0	0.0334838	0	0.00643312	0.0434794	0	0.0184268	0.0309384	0.0476191	0	0.0283233	0	0.553679	0.0179629	0.124376	0	0	0.0717339	0	0	0	0	0.4729	0.89787
TCGA_TCGA-D7-8574	0.0203158	0.306889	0	0.18514	0	0	0.0100342	0.0495851	0.0794439	0.0303455	0	0.030718	0.0186874	0.0532092	0.0286187	0.101519	0	0.0194216	0.0660722	0	0	0	0	0.506068	0.86459
TCGA_TCGA-D7-5577	0.0546082	0	0.0157754	0.257285	0	0	0.168935	0.0200919	0.0351091	0	0	0.025782	0.00715389	0.00988065	0.07143	0.190732	0.0260208	0.0099714	0.107225	0	0	0	0	0.446688	0.894219
TCGA_TCGA-CG-5722	0.0431002	0.0084429	0.0387871	0.214874	0	0.14268	0	0.0876894	0.0354006	0.0136673	0	0.0652855	0	0.0374431	0.102885	0.0412539	0.028108	0.0222428	0.118139	0	0	0	0.009	0.301813	0.968603
TCGA_TCGA-CG-5726	0.00895883	0	0	0.0432876	0	0.318794	0.0864669	0	0.0179706	0	0.00522828	0	0.00737814	0.18247	0.0738539	0.137064	0.0547317	0.00682454	0	0.0569716	0	0	0.092	0.135644	1.04194
TCGA_TCGA-D7-A748	0.0137726	0.0157836	0	0.0315493	0	0.227729	0	0.0137141	0.0394582	0	0	0.0071201	0.00402701	0.130872	0.0634955	0.190793	0.0802342	0.00801774	0.121264	0	0	0.0521695	0	0.474549	0.880612
TCGA_TCGA-BR-8373	0.0690897	0	0.0120858	0.00980614	0	0.327573	0	0	0.0414473	0	0.0291429	0.0015147	0.0112831	0.237009	0.066426	0.0757912	0	0.0211151	0.0977163	0	0	0	0.29	0.0644235	1.06918
TCGA_TCGA-BR-A4J7	0.0304186	0	0	0.31852	0	0	0.101143	0.0379243	0.0384139	0.00593481	0	0.0726701	0.0317464	0.0369984	0.0954831	0.091528	0.0144561	0	0.124763	0	0	0	0	0.492303	0.86959
TCGA_TCGA-BR-6852	0.0212654	0	0.00642535	0.301815	0	0	0.144016	0.0531507	0.0571373	0	0	0.0596829	0	0.150173	0.0465232	0.0970505	0.00410684	0	0.0586535	0	0	0	0	0.421487	0.907768
TCGA_TCGA-BR-6458	0.0745923	0	0	0.113103	0	0.167483	0.0152652	0.0245879	0.0665799	0	0.000157183	0.020481	0.0255255	0.129891	0.117085	0.133804	0.0507771	0	0.0606677	0	0	0	0.006	0.310959	0.958085
TCGA_TCGA-ZA-A8F6	0.0221014	0	0	0.0437749	0	0.0998928	0	0.000504397	0.0211036	0	0	0.0218419	0	0.371034	0.0126261	0.17017	0.00036402	0	0.236587	0	0	0	0	0.587946	0.810117
TCGA_TCGA-BR-7196	0.0723704	0	0	0.202366	0	0.108194	0.0854035	0.013362	0.0438772	0	0.0457838	0	0.0363467	0.00414932	0.14842	0.0888567	0.0171476	0	0.133723	0	0	0	0	0.465632	0.884086
TCGA_TCGA-IN-A6RI	0.121637	0	0.00834719	0.0101412	0	0.146841	0	0.0179189	0.101418	0	0	0.0194411	0	0.166365	0.00506906	0.119294	0	0.0889855	0	0.194543	0	0	0.032	0.218978	1.00779
TCGA_TCGA-HJ-7597	0.017378	0.0247826	0.062896	0.282636	0	0	0.0584963	0.0338766	0.0583025	0	0	0.128893	0	0.0737649	0.109286	0.0379416	0	0.0069234	0.0998859	0	0	0.00493756	0.006	0.31208	0.969374
TCGA_TCGA-HU-A4GQ	0.0136585	0	0	0.102657	0	0.108159	0.0483543	0.0703233	0.0268777	0	0	0.0564142	0.0126579	0	0.111461	0.232114	0	0.0902147	0.127108	0	0	0	0.006	0.319195	0.955515
TCGA_TCGA-B7-5818	0.00861765	0	0	0.166851	0	0.0985945	0.155604	0.00919898	0.0339642	0	0.0101662	0.019707	0	0.114228	0.102134	0.172112	0.0325054	0	0.0763158	0	0	0	0.003	0.351769	0.939201
TCGA_TCGA-BR-4256	0.0289424	0	0.0021041	0.101477	0	0.0805993	0.0587374	0.0143443	0	0.0454202	0.00652243	0	0.139635	0.0551299	0.0549955	0.183805	0	0.0277798	0.141914	0.0103357	0	0.0482576	0.006	0.31514	0.953323
TCGA_TCGA-BR-A4J6	0.0444087	0	0.302664	0.0890838	0	0.190975	0	0.0160476	0.0523922	0	0	0.0407233	0.00682487	0	0.0158641	0.103584	0.0250407	0.0228244	0.089567	0	0	0	0.033	0.21621	0.985607
TCGA_TCGA-CG-4443	0.0121783	0	0.0713969	0	0.0678654	0.037595	0.023051	0	0.029691	0	0.0681938	0	0.0539792	0.079217	0	0.49115	0	0.00104469	0	0.0646374	0	0	0.057	0.168452	1.04014
TCGA_TCGA-CG-5718	0.00623393	0.00747193	0.00832207	0.0427339	0	0.218683	0.0388283	0	0.0897352	0	0.0360647	0.0142157	0	0.195433	0.0741982	0.112014	0.0187629	0	0.0612653	0.0205638	0	0.0554742	0.003	0.345943	0.942861
TCGA_TCGA-BR-6455	0.0704812	0	0	0.302314	0	0.0331267	0.0721515	0.0382351	0.0376719	0	0.00625428	0	0.0353061	0.130683	0.100272	0.108942	0.0173547	0	0.0472081	0	0	0	0	0.41317	0.910642
TCGA_TCGA-BR-4363	0.0537232	0	0.082718	0.104214	0	0.0929518	0.0710205	0.0263818	0.0091215	0.0532222	0.0129052	0	0	0.136958	0.112244	0.169907	0.00753401	0	0.0532961	0	0.0138018	0	0	0.421883	0.905773
TCGA_TCGA-VQ-A8P5	0.0655616	0	0.0784869	0.152908	0	0	0.0957171	0.0428868	0.0293352	0	0.0309044	0.0100678	0	0.110472	0.118743	0.112131	0.0297819	0.0118418	0.0910701	0	0	0.0200922	0.031	0.222136	0.990541
TCGA_TCGA-BR-A4PF	0.0854667	0	0	0.0814653	0	0.149068	0.103712	0.0729345	0.0186085	0	0.0400472	0	0	0.011974	0.112637	0.18578	0.0163459	0	0.0612949	0	0	0.060665	0.092	0.135286	1.02998
TCGA_TCGA-VQ-A94R	0.0765248	0	0	0.0606388	0	0.292091	0	0.0457069	0.0270689	0	0	0.0472989	0.0380768	0.0400101	0.157971	0.122563	0.00262609	0	0.0894231	0	0	0	0.004	0.333601	0.951916
TCGA_TCGA-HU-8249	0.117792	0	0	0.0579964	0	0.149159	0.187146	0.020381	0.00701549	0	0	0.0772031	0	0.183241	0.0460794	0.0224793	0	0.0285269	0	0.102981	0	0	0.049	0.177011	1.02692
TCGA_TCGA-CG-5725	0.140526	0	0.0426213	0.259168	0	0	0.0287335	0.0082363	0.068612	0	0	0.0334779	0	0.218953	0.0462429	0.106982	0	0	0.0464473	0	0	0	0.083	0.139691	1.03659
TCGA_TCGA-HU-A4H4	0.0100365	0.0246979	0.0482214	0.164832	0	0	0.124319	0.0496039	0.0621736	0	0	0.0534335	0	0.162575	0.103534	0.0608418	0	0.0448012	0.0853415	0	0	0.00558877	0	0.411714	0.910723
TCGA_TCGA-VQ-A8PJ	0.0858427	0	0.0618536	0.112989	0	0.263489	0	0.00953274	0.0713034	0	0.0280657	0	0	0.193116	0.0171093	0.0357306	0	0.0379552	0	0.0830126	0	0	0.588	0.0201749	1.08924
TCGA_TCGA-BR-6709	0.0303399	0	0	0.247831	0	0.138652	0.0650886	0.0270133	0.0385824	0.00458464	0	0	0	0.0781114	0.0728032	0.226705	0	0.0271363	0.0403265	0	0	0.00282537	0	0.503678	0.864071
TCGA_TCGA-MX-A666	0.284513	0.021859	0.0794567	0.0761968	0	0.108195	0.00750705	0.0639836	0.055844	0	0	0.021444	0	0.0910653	0.00485798	0.0127175	0	0.0340407	0.138319	0	0	0	0.004	0.340085	0.943485
TCGA_TCGA-BR-A44T	0.267085	0.143242	0	0.117225	0	0.130029	0	0.0361926	0.029096	0.00146636	0	0.0574314	0.0126653	0.0680767	0.0582401	0.0184078	0	0	0.0608427	0	0	0	0	0.553101	0.834797
TCGA_TCGA-CD-5813	0.0660628	0	0.0281583	0.192533	0	0.0528552	0.036195	0.0325189	0.104259	0.0443939	0	0.00680878	0.0246954	0.0180028	0.0642481	0.182976	0.0687652	0	0.0775282	0	0	0	0	0.454676	0.890722
TCGA_TCGA-VQ-AA64	0.085093	0	0.14772	0.0786283	0	0.206868	0	0.0427727	0.0440059	0	0	0.0449991	0	0.0905928	0.11849	0.0730321	0	0.00443021	0.0633676	0	0	0	0.028	0.233876	0.988098
TCGA_TCGA-HF-7132	0.0354707	0.00608317	0.0467273	0.207579	0	0.138153	0.0453556	0.0162447	0.0785066	0	0	0.0118885	0.00681576	0.0723955	0.0878724	0.102829	0.0301018	0	0.113978	0	0	0	0	0.388082	0.921466
TCGA_TCGA-CG-5717	0.0758678	0.00510646	0	0.0740579	0	0.143362	0.0151481	0.0147052	0.0726351	0.0221092	0	0.0246139	0.0141159	0.0644683	0.125401	0.0584507	0.027214	0.0425384	0.218672	0	0	0.00153413	0.005	0.326773	0.95071
TCGA_TCGA-BR-A4J8	0.0413416	0.026067	0	0.0618087	0	0.125179	0	0.0372412	0.0330455	0	0	0.115028	0.0123235	0.156896	0.148623	0.0964965	0	0	0.14595	0	0	0	0.01	0.294386	0.972783
TCGA_TCGA-CG-5732	0.0329978	0.067572	0.170055	0.1711	0	0.153901	0	0.0150132	0.0981288	0	0	0	0	0.0973105	0.0363805	0.0716389	0.00358029	0.00835116	0.0617826	0.00303721	0	0.00915072	0.037	0.208997	0.9944
TCGA_TCGA-CG-4477	0.00585714	0	0.100802	0.0773875	0	0.10072	0.193082	0.00914541	0	0.028897	0.0187321	0	0	0.00836038	0.0661045	0.122947	0.0231772	0.0877769	0.0952729	0	0.0172698	0.0444676	0.004	0.334731	0.942337
TCGA_TCGA-HU-A4G3	0.0709964	0	0	0.0387649	0	0.208127	0	0	0.0167444	0	0	0.071268	0.0128509	0.0652993	0.0191294	0.0432758	0.0378015	0.000764668	0.414978	0	0	0	0	0.407123	0.917268
TCGA_TCGA-IN-AB1X	0.0907348	0	0.040655	0.220038	0	0.141617	0.0982754	0.0330128	0.0843298	0	0.0421963	0.000815349	0	0.0768832	0.0246874	0.0205895	0	0.0574397	0.0597812	0	0	0.00894503	0.035	0.210382	1.00693
TCGA_TCGA-CD-5804	0.0499627	0	0	0.148778	0	0.0524995	0	0.0135876	0.0910132	0.00696282	0	0.00862021	0.0263563	0.268244	0.102504	0.181765	0	0	0	0.0321145	0	0.0175912	0.001	0.370536	0.937495
TCGA_TCGA-CG-5721	0.0211908	0.00614873	0	0.206659	0	0.0373172	0.160731	0.0125175	0.0153222	0.0994976	0	0.0137086	0.000616758	0.109982	0.119133	0.0650874	0.0347846	0	0.0973029	0	0	0	0	0.482595	0.875063
TCGA_TCGA-CD-A489	0.0888631	0.0196561	0	0.167264	0	0.199475	0	0.0283377	0.00716864	0.0682838	0	0.0189883	0	0	0.0616376	0.174232	0.0413993	0.00187347	0.12282	0	0	0	0.017	0.275684	0.975001
TCGA_TCGA-RD-A8N4	0.116223	0	0.0188828	0.107406	0	0.236377	0.0161783	0	0.0105902	0.0670288	0	0.0110016	0	0	0.131554	0.148244	0	0.0199098	0.116604	0	0	0	0.01	0.295263	0.968066
TCGA_TCGA-BR-6566	0	0.000287652	0.0188876	0.100187	0	0.162365	0.0597779	0.0305829	0.0538903	0	0.0667618	0.00327347	0	0.1941	0.0854963	0.173211	0.0471715	0	0	0.00400772	0	0	0	0.448462	0.893119
TCGA_TCGA-HU-8244	0.0639485	0	0	0.0121483	0	0.331741	0.0260819	0	0.102783	0.0044322	0	0.0328042	0	0.201849	0.0205552	0.140992	0.0040654	0.00783127	0.0507677	0	0	0	0.372	0.0527473	1.0789
TCGA_TCGA-FP-A9TM	0.229152	0.276141	0.0109627	0.0524406	0	0.139263	0	0.0250262	0.0469138	0	0	0.0213997	0	0.0614233	0.0429442	0.0285642	0	0.0133531	0.0524156	0	0	0	0.001	0.367635	0.937685
TCGA_TCGA-RD-A8N1	0.0639003	0.0418143	0	0.127374	0	0.175577	0.029232	0.0255263	0.0332904	0.0253336	0	0.0266423	0	0.119985	0.123435	0.0897738	0.00985911	0	0.108258	0	0	0	0	0.507213	0.863001
TCGA_TCGA-VQ-A8DT	0	0	0.00836968	0.0714656	0	0.29273	0.0644247	0.025239	0.0169557	0	0	0.069608	0	0.0743731	0.025873	0.0269252	0.00373419	0.0198623	0.28795	0	0	0.0124899	0.045	0.186115	1.02306
TCGA_TCGA-BR-8487	0	0	0.0245625	0.0919091	0	0.155748	0.0516154	0.0678699	0.0367062	0.0151526	0	0.052955	0	0.120965	0.101052	0.192397	0.0421231	0	0.046944	0	0	0	0.028	0.234754	0.994402
TCGA_TCGA-CD-8526	0.109506	0	0.0584839	0.112479	0	0.0955019	0.0656222	0.0460358	0.0937937	0	0	0.00882056	0	0.18587	0.048616	0.0526389	0.00473447	0.047231	0.0706677	0	0	0	0.011	0.289171	0.963633
TCGA_TCGA-HU-A4H6	0.134722	0	0.135146	0.0612294	0	0.0973262	0.0326928	0.0467195	0.030962	0	0	0.052451	0	0.096928	0.0691372	0.0279356	0.00215826	0.0127563	0.168356	0	0	0.0314796	0.017	0.277129	0.965182
TCGA_TCGA-BR-7957	0.0498306	0	0.000125716	0.0722287	0	0.22361	0	0.0319632	0.00323048	0	0.0245588	0.000586938	0.0377916	0.0837215	0.0279765	0.0753056	0.00926159	0.0022222	0.357587	0	0	0	0.058	0.164387	1.02978
TCGA_TCGA-RD-A8N6	0.0623184	0	0	0.0293787	0	0.219149	0	0	0.0472232	0	0	0.0634842	0	0.170923	0.135795	0.133929	0.0314049	0	0.106394	0	0	0	0.537	0.0287311	1.08838
TCGA_TCGA-D7-A4YX	0.0707317	0	0.0254796	0.199736	0	0.0260752	0.176953	0.0595512	0.0108433	0.00618073	0.00866782	0.0159121	0	0	0.141457	0.166355	0.0018061	0.0123032	0.0747037	0	0	0.00324358	0	0.379316	0.926755
TCGA_TCGA-BR-A4CS	0.0253977	0	0	0.0387193	0	0.254416	0.0672311	0.000764769	0	0	0.0258962	0	0.0067481	0.145172	0.0408059	0.0689465	0	0.150802	0	0.0940562	0	0.0810442	0.064	0.156509	1.03278
TCGA_TCGA-BR-4191	0.0211387	0	0.0151654	0.0859519	0	0.188403	0.0357271	0.00162247	0.00185557	0	0.0152865	0	0.0046281	0.0701779	0.0628744	0.212009	0.136325	0	0.128535	0	0.0203007	0	0	0.392406	0.919183
TCGA_TCGA-B7-A5TI	0.0600846	0	0.0406346	0.083644	0	0.087136	0.0278285	0.0287007	0.0594081	0.0105764	0	0.0315376	0	0.0626312	0.124137	0.136845	0.0308914	0.00122209	0.214723	0	0	0	0.027	0.237259	0.987404
TCGA_TCGA-IP-7968	0.0743725	0	0.00118397	0.231379	0	0.0490981	0.0787435	0.0641659	0.0362568	0	0	0.0434247	0.0208832	0.0402291	0.062031	0.0446108	0.0453229	0.00240482	0.205894	0	0	0	0.021	0.259046	0.981001
TCGA_TCGA-IN-A6RO	0.0458906	0	0.0122849	0	0	0.20139	0.136547	0.0253657	0	0	0.0797527	0	0.0344314	0.151195	0.0868412	0.0290234	0.0574905	0.0483567	0.0914306	0	0	0	0.041	0.197342	1.00158
TCGA_TCGA-BR-4280	0.0461143	0	0.105768	0.129424	0	0.0641685	0.168117	0.0354417	0	0	0.0627082	0	0	0.0709956	0.0863168	0.158949	0.0145959	0	0.0270924	0	0	0.0303078	0.042	0.196195	0.999293
TCGA_TCGA-IN-7808	0.180447	0.106117	0.0172667	0.140517	0	0.174393	0	0.0607012	0.0622952	0.0244963	0	0.0418819	0	0.0469133	0.0685525	0.048382	0	0	0.028036	0	0	0	0	0.54542	0.839569
TCGA_TCGA-D7-8572	0.0585192	0	0.0254936	0.0747074	0	0.0881837	8.80718e-05	0.03246	0.0285012	0	0	0.0135256	0	0.416298	0.0763708	0.133092	0	0	0.0335322	0.00773987	0	0.0114881	0	0.46108	0.891533
TCGA_TCGA-BR-8366	0.0244819	0.00643683	0.00696444	0.157429	0	0.0468434	0.162033	0.0145105	0.00660334	0	0	0.0693542	0.0100331	0.118266	0.119086	0.106642	0.0298398	0	0.121476	0	0	0	0	0.500673	0.866391
TCGA_TCGA-3M-AB47	0.108835	0	0.0791831	0.117095	0	0.472494	0.0201651	0	0.00522116	0.00113629	0.00950144	0	0	0	0.0324782	0.105407	0.0252317	0.014884	0	0.00836705	0	0	0.034	0.212666	1.01565
TCGA_TCGA-CD-A48A	0.0669424	0	0.0228776	0.0858352	0	0.0762203	0.0221199	0.054353	0.0449432	0	0	0.0524915	0.00247934	0.154815	0.0591708	0.28137	0.0160635	0	0.0603179	0	0	0	0.023	0.249023	0.98722
TCGA_TCGA-VQ-A8PC	0.0865317	0	0.064131	0.0664595	0	0.234391	0.0135069	0	0.00543754	0	0	0.0151771	0.00428494	0	0.0353942	0.150923	0.0536409	0.0354638	0.232693	0	0	0.00196509	0.046	0.183543	1.00419
TCGA_TCGA-D7-6528	0.0016305	0	0.0235204	0	0	0.140159	0	0.0188961	0.0467823	0.0419073	0.0914786	0	0	0.388896	0.0514153	0.0457196	0	0.0203486	0	0.129246	0	0	0.021	0.258935	1.00946
TCGA_TCGA-BR-6707	0.00335477	0	0.0187297	0.280753	0	0	0.0798438	0.0360158	0.0919039	0.0404516	0	0.0701486	0	0.0912997	0.0698219	0.136419	0.00375615	0	0.0775018	0	0	0	0	0.468569	0.8827
TCGA_TCGA-BR-8368	0.0320733	0	0.0658749	0.152104	0	0.278948	0.115235	0.0381914	0.0891764	0	0.0333544	0	0	0.0362053	0.0353068	0.0620559	0.0201684	0.000427132	0.0408796	0	0	0	0.022	0.254786	0.990324
TCGA_TCGA-HU-A4HD	0.0350613	0	0.0172817	0.0501391	0	0.147834	0	0.0371114	0.0475009	0	0	0.0246881	0	0.236668	0.0384346	0.107208	0.0248222	0	0.233251	0	0	0	0.028	0.232164	0.995668
TCGA_TCGA-BR-8369	0.173312	0.0743114	0	0.0565421	0	0.230299	0	0.00794619	0.0509594	0	0.0117064	0	0	0.103109	0.0832674	0.0686421	0.0135105	0	0.126395	0	0	0	0.056	0.169505	1.0178
TCGA_TCGA-BR-4267	0.037269	0	0.0191586	0.056028	0	0.289059	0.0170448	0.00329818	0.0105532	0	0.00329695	0	0	0.157207	0.0361602	0.160971	0.0132116	0.0438915	0	0.086508	0	0.0663434	0.135	0.108368	1.05127
TCGA_TCGA-R5-A7O7	0.0190758	0	0.0290639	0.0799267	0	0.405994	0.0409592	0.0421993	0.0740096	0	0.0346911	0	0.00403009	0.0883061	0.0466199	0.0234113	0	0.0175616	0.0792274	0.00654115	0	0.00838254	0.029	0.229829	1.00597
TCGA_TCGA-RD-A7BS	0.119476	0.0357002	0	0.0705959	0	0.172445	0	0.0473298	0.00864338	0.0155464	0	0.0369063	0.000764982	0.126165	0.130476	0.00162069	0	0.019393	0.190658	0.0242804	0	0	0	0.394186	0.920351
TCGA_TCGA-BR-A4J5	0.0267541	0.00552243	0	0.0494802	0	0.149406	0	0.0188685	0.0304484	0.00164586	0	0.0487708	0	0.275686	0.0442213	0.110314	0.014888	0	0.223994	0	0	0	0	0.387486	0.92517
TCGA_TCGA-VQ-AA6F	0.13966	0	0.108849	0.0555159	0	0.153528	0.016002	0.0510082	0.0299987	0	0	0.0235161	0	0.0616985	0.13186	0.0219947	0	0.0124291	0.193941	0	0	0	0.038	0.205564	1.00046
TCGA_TCGA-HF-7133	0.027021	0	0.0114486	0.0784087	0	0.17744	0.0512994	0.00393119	0.0669249	0	0	0.0184083	0	0.159852	0.0347343	0.224218	0	0.00587962	0.131465	0	0	0.00896965	0.005	0.328317	0.949415
TCGA_TCGA-D7-8575	0.0297892	0	0.0276451	0.0088855	0	0.111519	0.000116245	0.00858458	0.0275116	0.00704215	0.000891885	0	0	0.570166	0.0218602	0.0952117	0	0.000185362	0.0905913	0	0	0	0	0.64402	0.765419
TCGA_TCGA-BR-8077	0.0138856	0	0	0.0522491	0	0.231169	0.0924646	0.0230703	0.0430447	0	0	0.0373256	0.0220246	0.159593	0.104132	0.0646397	0.0286439	0.0049238	0.122834	0	0	0	0	0.427318	0.903289
TCGA_TCGA-CD-8531	0	0.380744	0.19152	0.0269303	0	0	0.0170406	0.0410643	0.00422279	0.0175902	0	0	0	0.0413252	0	0.123832	0	0.133406	0.0223243	0	0	0	0.005	0.327857	0.947212
TCGA_TCGA-IN-7806	0.0807529	0.0512012	0.00786467	0.0203808	0	0.153818	0	0.0231048	0.0525824	0.000455085	0	0.0119978	0	0.276653	0.0193596	0.238368	0	0	0.0634624	0	0	0	0.136	0.107727	1.0626
TCGA_TCGA-BR-8485	0.0475849	0	0.0741047	0.201919	0	0.112353	0.0877292	0.0184433	0.00960942	0.000429125	0	0.0595524	0.0230051	0.166316	0.0396499	0.0243246	0.00593054	0.00700961	0.122039	0	0	0	0.002	0.353784	0.937414
TCGA_TCGA-BR-4361	0.0159849	0	0.0029326	0.126726	0	0.0982589	0.133757	0.0202468	0	0.0834163	0	0	0	0.0663499	0.106169	0.159756	0.0219037	0.0102036	0.154295	0	0	0	0.004	0.340288	0.943607
TCGA_TCGA-IN-A7NU	0	0.0230163	0.00877969	0.12499	0	0.0610129	0.100286	0.0342757	0.0491045	0	0	0.00575256	0.00664966	0	0.12756	0.219414	0.044385	0.0164019	0.160193	0	0	0.018179	0.048	0.178976	1.0119
TCGA_TCGA-HU-A4H5	0.0343668	0	0.122769	0.0383748	0	0.0720414	0.00722963	0.0433663	0.0335993	0.0476033	0.0260475	0	0	0.327948	0.058923	0.112173	0	0	0	0.0416422	0	0.0339162	0.022	0.250823	0.994157
TCGA_TCGA-RD-A7BW	0.0191719	0	0	0.348807	0	0.12544	0	0.0255584	0.00875623	0.0467818	0	0.0839608	0.00439579	0	0.0998775	0.113468	0.0110251	0	0.112758	0	0	0	0	0.500782	0.866606
TCGA_TCGA-D7-8579	0.0188259	0.0161124	0.00584488	0.0303878	0	0.156021	0	0.0122161	0.0283752	0	0	0.0313419	0.0302463	0.065436	0.0122213	0.0591199	0.0396569	0.0170282	0.453644	0	0	0.0235222	0	0.482442	0.876127
TCGA_TCGA-BR-8486	0.0547109	0	0.009281	0	0	0.310303	0.103814	0.0354876	0.0474925	0	0.0421012	0	0	0.242658	0.023221	0.037509	0	0.0168473	0.0715746	0.00499998	0	0	0.031	0.222608	1.00029
TCGA_TCGA-VQ-AA68	0.130208	0	0	0.104769	0	0.151718	0.0411906	0.0457631	0.0552166	0	0	0.0271863	0	0.109324	0.0615725	0.0648861	0.00559325	0.0111073	0.191465	0	0	0	0.042	0.193502	1.00571
TCGA_TCGA-BR-8677	0.0129657	0	0.0169566	0.312721	0	0.027997	0.0209033	0.0386298	0.0528517	0	0	0.0862338	0.0248227	0.0712996	0.160788	0.0476837	0.0119652	0	0.114182	0	0	0	0	0.410261	0.918516
TCGA_TCGA-HU-A4HB	0.148751	0.083015	0.0293011	0.116008	0	0.15881	0.0181561	0.0649213	0.0670745	0.0141251	0	0	0	0.103439	0.0430565	0.0294279	0	0.00135048	0.122564	0	0	0	0	0.454175	0.890686
TCGA_TCGA-BR-7707	0.00220092	0	0	0.0851055	0	0.0904852	0.135117	0.098761	0	0	0.019571	0.0912515	0.0165478	0.121918	0.0926106	0.0780433	0.00175133	0.0117469	0	0.144334	0.0105563	0	0	0.396189	0.924338
TCGA_TCGA-VQ-A8P8	0.052914	0.114378	0.0545429	0.0767506	0	0.191954	0	0.0271433	0.04365	0	0	0.0631659	0	0.0568666	0.011551	0	0	0.0411402	0.265943	0	0	0	0.01	0.296542	0.964593
TCGA_TCGA-BR-8384	0.0730729	0	0	0.159448	0	0.148093	0.013377	0	0.011853	0.0544551	0	0.0377208	0.0161859	0.0119741	0.0510806	0.106481	0.00377032	0.0149816	0.297506	0	0	0	0.017	0.27442	0.97886
TCGA_TCGA-VQ-A92D	0	0.00049152	0	0.012369	0	0.339949	0	0.0893204	0.0914635	0	0	0.0925577	0.0415342	0.153134	0.0993307	0	0.00453973	0.000212471	0.0627054	0	0.0123928	0	0.113	0.121508	1.06074
TCGA_TCGA-HU-A4H2	0.0157914	0.0316383	0	0.107204	0	0.217982	0.0584731	0.0498906	0.0259035	0	0.00624327	0.0565407	0.0258499	0.114957	0.0733263	0.0184758	0.0300434	0.0102632	0.157418	0	0	0	0.031	0.22642	0.995957
TCGA_TCGA-BR-8361	0.0401181	0	0.00543971	0.201595	0	0.0465601	0.157529	0.0642684	0.112021	0.0262962	0.00199965	0	0	0.0541453	0.0302111	0.112086	0	0.0751275	0.0663501	0	0	0.00625354	0.038	0.204512	1.0046
TCGA_TCGA-VQ-A91Z	0.118516	0	0.0304616	0.0413439	0	0.0964105	0	0.0967995	0.0861996	0	0.0801004	0	0	0.352991	0	0	0	0.0426417	0	0.0545364	0	0	0.208	0.0830769	1.0759
TCGA_TCGA-D7-6527	0.0298228	0	0	0.0627669	0	0.205742	0.00611077	0.000280701	0.0622294	0	0.0412981	0	0.00846381	0.192565	0.106001	0.0179029	0.0135126	0	0.232198	0.016917	0	0.00418959	0.003	0.349457	0.942384
TCGA_TCGA-RD-A8MW	0	0.00281914	0.0779919	0.0726123	0	0.167385	0.0288618	0.0291522	0.0349766	0	0.0063556	0.0067242	0.00476877	0.259846	0.125699	0.147328	0.00501491	0	0	0.0205151	0	0.00994957	0	0.504501	0.86276
TCGA_TCGA-D7-A6EX	0.164564	0	0.0506713	0.0916994	0	0.147841	0.0123852	0.0345553	0.0907352	0.00275773	0	0.0176415	0	0.000918107	0.0661808	0.14503	0.0234062	0	0.151615	0	0	0	0.474	0.0379457	1.06244
TCGA_TCGA-VQ-A927	0.0134279	0	0.218274	0.0460568	0	0.260846	0	0.00286271	0.0964776	0	0.0103872	0.0263187	0	0.0602252	0.033274	0.105991	0	0.0207401	0.0960726	0	0	0.00904574	0.1	0.128189	1.02126
TCGA_TCGA-BR-4257	0.0245252	0	0	0.130684	0	0.0724498	0.082788	0.0213106	0	0	0.0353186	0.00177554	0	0.187096	0.0528317	0.25609	0.0277052	0	0.0530256	0	0	0.0543989	0.006	0.311587	0.960974
TCGA_TCGA-CG-4475	0.0588335	0	0	0	0	0.269936	0	0	0	0	0.00281631	0	0.0141698	0.174462	0.0145715	0.132463	0	0.0553917	0	0.233844	0.00221008	0.041303	0.021	0.259305	0.99677
TCGA_TCGA-CD-5801	0.0526442	0	0	0.402267	0	0	0.215796	0.0240486	0.0253401	0	0	0	0.010722	0.0112152	0.0702257	0.0904812	0.0248076	0	0.0724522	0	0	0	0	0.473852	0.879726
TCGA_TCGA-VQ-A8PP	0.107403	0	0	0.121711	0	0.0731986	0.127454	0.0821754	0.000282621	0	0	0.0620392	0.0215633	0.10111	0.0999627	0.0627254	0	0.0109118	0.129463	0	0	0	0.028	0.235704	0.989672
TCGA_TCGA-RD-A7C1	0.0122859	0	0	0.173042	0	0.17481	0.119485	0.0294117	0.0165463	0	0.0054724	0.00710192	0	0.0854369	0.102581	0.103059	0.033148	0	0.10148	0	0	0.0361397	0	0.484845	0.875008
TCGA_TCGA-HU-8604	0.00168598	0.00192292	0.0435397	0.105585	0	0.154246	0.183395	0.0193743	0.0156594	0	0.0985489	0	0	0.244741	0.0546629	0.0467402	0.000836311	0.00145392	0.0276081	0	0	0	0.006	0.31909	0.958182
TCGA_TCGA-BR-6456	0.0398109	0	0	0.0868816	0	0.162393	0.0140908	0.0219009	0.0808514	0	0	0.0656826	0	0.134036	0.0901677	0.14962	0.016456	0	0.138109	0	0	0	0.001	0.356177	0.937258
TCGA_TCGA-BR-A4CR	0.0666359	0	0	0	0	0.317769	0	0.0113457	0.0495544	0.00128215	0.00136014	0.0262773	0	0.170952	0.0120264	0.148315	0	0.15812	0.024795	0	0.00480818	0.00675935	0.786	-0.00478052	1.10235
TCGA_TCGA-BR-7901	0.0601885	0	0	0.0876434	0	0.053959	0.0442645	0.0120349	0.0490395	0.00804698	0	0.0273298	0	0.369437	0.129067	0.110497	0.0034685	0.0102116	0.0248038	0.0100082	0	0	0	0.47094	0.884292
TCGA_TCGA-BR-4371	0	0	0.040036	0	0	0.411268	0.0456517	0	0	0	0.0778249	0	0	0.113363	0.105892	0.123808	0.00981583	0.00477564	0.0675646	0	0	0	0.049	0.176469	1.02176
TCGA_TCGA-MX-A663	0.0959304	0	0	0.0650914	0	0.162032	0	0.0144792	0.105954	0	0	0.0516223	0.0487536	0.190861	0.0539909	0.0882476	0	0	0.100254	0.0227841	0	0	0.13	0.113066	1.0431
TCGA_TCGA-VQ-A8PF	0.0739292	0	0.0830598	0.169054	0	0.0728732	0.111334	0.0316921	0.00719597	0	0.033471	0	0.00464993	0.034352	0.0696166	0.154772	0.00933902	0.021688	0.122973	0	0	0	0	0.389373	0.920394
TCGA_TCGA-BR-7715	0.0188258	0	0	0.00465377	0	0.13854	0.00685937	0.0539539	0.0394476	0	0.0356276	0	0	0.369012	0.059095	0.120059	0.00744911	0	0.145271	0.00120599	0	0	0.003	0.351196	0.949708
TCGA_TCGA-BR-4367	0.00556402	0.00314595	0	0.0673361	0	0.0669872	0.134001	0.0162103	0	0.017796	0	0.0630402	0	0.0267796	0.0860182	0.271504	0.0130771	0.00596128	0.189851	0	0	0.0327282	0	0.405598	0.913572
TCGA_TCGA-D7-A74A	0	0.0177785	0.0428706	0.19264	0	0.0663847	0.0699233	0.066948	0.121477	0.0262581	0	0.053719	0	0.0258719	0.0296235	0.106837	0.0659714	0.0453915	0.0683063	0	0	0	0.035	0.211699	1.0031
TCGA_TCGA-BR-4253	0.00146028	0	0.0468001	0.251107	0	0	0.29233	0.00483582	0	0.0566173	0.00298627	0	0	0.0166191	0.0981584	0.147886	0	0.0123509	0.0601219	0	0	0.00872718	0	0.403429	0.915421
TCGA_TCGA-BR-8381	0.0245186	0	0.0616088	0.244608	0	0.0945346	0.0895571	0.0583842	0.0488325	0	0	0.0229988	0.0146032	0.114325	0.0762539	0.0618495	0.00889574	0	0.0790296	0	0	0	0	0.416471	0.908568
TCGA_TCGA-FP-7998	0.0245834	0	0.0811024	0.161131	0	0.0353892	0.14149	0.0190742	0.0259858	0.0146675	0.0182751	0.00267976	0	0.18747	0.0882303	0.115293	0	0	0.0846283	0	0	0	0	0.433659	0.900625
TCGA_TCGA-VQ-A8DZ	0.0729838	0	0	0.101892	0	0.0958001	0	0.0176473	0.0458082	0	0	0.0302408	0	0.146765	0.0529057	0.0697486	0.0107383	0	0.30409	0	0	0.0513798	0.148	0.101919	1.05158
TCGA_TCGA-HU-A4GD	0.147431	0	0.0803722	0.023138	0	0.211691	0.0947531	0.0279306	0.0509378	0	0.00879868	0	0.0116033	0.0637359	0	0.00846898	0.0043839	0.117857	0.0374707	0.111428	0	0	0.435	0.0434895	1.06213
TCGA_TCGA-VQ-A8DV	0.0275373	0	0	0.185709	0	0.113194	0.00344574	0.00780107	0	0	0	0	0.0306079	0.193412	0.0478018	0.0697435	0	0.0270896	0.269077	0	0	0.0245814	0.233	0.0772476	1.06508
TCGA_TCGA-CG-4306	0.028475	0	0.065543	0.0542995	0	0.160814	0.0765681	0	0	0	0.0211034	0	0	0.127459	0.0458997	0.180175	0	0.0549885	0	0.134247	0	0.0504278	0.006	0.320543	0.953292
TCGA_TCGA-VQ-A8PH	0.0644916	0	0.0730357	0.140852	0	0.302861	0.010222	0.0845683	0.0747515	0	0	0	0	0.0609028	0.0581604	0.00917143	0.0184989	0	0.102484	0	0	0	0.1	0.12851	1.04778
TCGA_TCGA-R5-A7ZR	0	0.0117814	0.190713	0.0147025	0	0.115378	0.0271633	0.0303331	0.088851	0.0186064	0	0.0238447	0	0.123698	0.0303038	0.103863	0	0.0777416	0.143019	0	0	0	0.098	0.130212	1.01692
TCGA_TCGA-HF-7131	0	0.00673508	0.0320689	0.0417772	0	0.337673	0	0	0.0193633	0	0.0298342	0.0340611	0.0382909	0.150459	0.0521481	0.0127565	0.0108723	0.0209957	0.20546	0	0	0.00750381	0.034	0.215029	1.00143
TCGA_TCGA-HU-8238	0.0405277	0	0	0.035098	0	0.0754652	0	0.0211881	0.0449686	0	0	0.0480779	0	0.130124	0.0608754	0.0619647	0	0.0338591	0.430277	0.00881006	0	0.00876478	0	0.45985	0.888891
TCGA_TCGA-VQ-AA6A	0.0875457	0	0.0444023	0.0579101	0	0.306237	0	0	0.0414485	0	0	0.0550045	0.0176602	0.131242	0.0499894	0.0347625	0	0.00729452	0.117338	0.0491657	0	0	0.274	0.0669479	1.06408
TCGA_TCGA-BR-8081	0.0398731	0.00218087	0	0.095093	0	0.063024	0.119836	0.0249801	0.0252668	0.000504262	0	0.0582172	0	0.170703	0.119696	0.131702	0.0294134	0	0.119511	0	0	0	0	0.472453	0.880832
TCGA_TCGA-VQ-AA6G	0.0542552	0	0.0477983	0	0	0.301746	0	0	0.0453322	0	0.00497344	0.0239294	0	0.161368	0.022895	0.0335263	0	0.109325	0.141365	0.038538	0	0.0149476	0.657	0.0128607	1.08062
TCGA_TCGA-BR-8686	0.0599075	0	0	0.245017	0	0.0739906	0.0637299	0.0160814	0.0154409	0.0150032	0	0.0333182	0.0210166	0.0309129	0.119939	0.105196	0.0108185	0	0.189629	0	0	0	0	0.420596	0.907008
TCGA_TCGA-VQ-A94O	0.0466215	0	0	0	0	0.407809	0.083646	0.0287385	0.0524139	0	0.0703934	0	0	0.204485	0.0147535	0.0166858	0	0.00885844	0	0.0655947	0	0	0.198	0.0860719	1.07477
TCGA_TCGA-FP-8211	0.0686973	0	0	0.1246	0	0.26947	0.0424678	0.0385631	0.0856219	0.00473302	0	0.0307787	0.00512975	0.0903029	0.0475235	0.0337558	0.000375735	0.0180194	0.139962	0	0	0	0.005	0.326057	0.954102
TCGA_TCGA-BR-7197	0.0874909	0	0.044853	0.0215433	0	0.0704674	0	0.0264142	0.0528329	0.0355242	0	0.0066406	0	0.353922	0.0944741	0.134982	0.00810456	0	0.0627507	0	0	0	0.02	0.262335	0.99481
TCGA_TCGA-FP-7735	0.0394646	0.038588	0	0.129187	0	0.121088	0.0195713	0.0274089	0.0932482	0	0	0.0306565	0.00978508	0.170657	0.0974297	0.131317	0.00447987	0	0.0871189	0	0	0	0.004	0.338814	0.945527
TCGA_TCGA-D7-A6EY	0.080887	0.0367797	0	0.138927	0	0.0919205	0.0831197	0.0491257	0.0614278	0	0	0.0418219	0	0.14414	0.120129	0.0812227	0.00773789	0	0.0627619	0	0	0	0	0.44905	0.892558
TCGA_TCGA-HU-A4GH	0.0575384	0	0.0824681	0.0349023	0	0.207405	0	0.0474459	0.12873	0	0	0.0571336	0	0.161357	0.00372873	0.0724726	0	0.0480276	0.0681216	0	0	0.0306692	0.516	0.0314872	1.071
TCGA_TCGA-CG-4437	0.0456759	0	0	0.173774	0	0.00216466	0.0878421	0.0770137	0.0130617	0.01326	0	0.0381507	0	0.0101876	0.0906784	0.249197	0.0193879	0.0173895	0.118044	0	0	0.0441728	0	0.455332	0.890023
TCGA_TCGA-D7-6815	0.0901353	0	0.0472838	6.99178e-05	0	0.186754	0.0251962	0	0.0480646	0	0.0413239	0	0	0.338457	0.0464284	0.13262	0.00116924	0.00204048	0.0404567	0	0	0	0.042	0.195193	1.022
TCGA_TCGA-CD-8525	0.0708636	0	0.124426	0.212209	0	0	0.0124653	0.0686282	0.0410748	0	0	0.0964649	0	0.130166	0.0807823	0.0829057	0	0.0456655	0.0271406	0	0	0.00720773	0	0.411028	0.911198
TCGA_TCGA-CG-5719	0.000462314	0.00115368	0.0307462	0.0305138	0	0.18031	0	0	0.0927344	0	0	0.0372059	0.00520522	0.368277	0.0352652	0.119299	0	0	0.0566976	0.0297896	0	0.0123398	0	0.575016	0.819353
TCGA_TCGA-RD-A8NB	0.0889972	0	0	0.104363	0	0.110406	0.0506494	0.045111	0.0649278	0.00046288	0	0.0833446	0.000687453	0.0364369	0.169444	0.126805	0.017316	0.00547055	0.0919213	0	0	0.00365683	0	0.42444	0.906464
TCGA_TCGA-BR-A4IV	0.0344554	0	0.0163895	0.100168	0	0.247177	0.0103493	0	0.0250547	0	0	0.0402071	0.0288738	0.0038907	0.0362742	0.250122	0	0.0171585	0.181603	0.00827553	0	0	0.038	0.205412	1.00217
TCGA_TCGA-HF-A5NB	0.0407953	0	0	0.142202	0	0.213966	0.127544	0.0769635	0.0573566	0	0	0.0126921	0	0.104426	0.0533024	0.127914	0.0305576	0	0.0122806	0	0	0	0.083	0.139402	1.03926
TCGA_TCGA-FP-8099	0.0496095	0	0.0540705	0.0050475	0	0.100453	0	0.0259143	0.0614616	0.0109897	0	0.0694059	0	0.201032	0.0920506	0.137736	0	0.0289019	0.160922	0	0	0.00240486	0.048	0.179183	1.0161
TCGA_TCGA-VQ-A94T	0	0	0.0683492	0	0	0.235808	0.00212937	0	0.0469478	0	0.0408176	0.156209	0.0304404	0.263739	0	0	0	0.0119603	0.131192	0	0.0124068	0	0.209	0.0827851	1.07886
TCGA_TCGA-CD-8533	0.161869	0	0.0907653	0.0198931	0	0.158417	0.0646729	0	0.0348231	0	0	0.0159293	0.00682789	0.105309	0.063559	0.0765484	0.095961	0	0.105425	0	0	0	0.607	0.0178261	1.05752
TCGA_TCGA-CD-8530	0.0339178	0	0	0.11834	0	0.120772	0	0.0119246	0.0652915	0	0	0	0	0.0405759	0.0331145	0.112735	0.112564	0.00960342	0.298129	0.0430325	0	0	0	0.464362	0.885229
TCGA_TCGA-CG-4469	0.053451	0	0.0223537	0	0	0.159	0.0525791	0.013332	0.00543142	0	0.0524256	0	0.0147788	0.0435021	0.06688	0.375629	0.0125241	0.0440819	0	0.0190169	0	0.065015	0.006	0.317692	0.95682
TCGA_TCGA-VQ-A8PE	0.0943064	0	0.0466547	0.134248	0	0.0608976	0.104968	0.0233031	0.101354	0	0	0.0298661	0	0.212188	0.0402945	0.0583853	0	0.0361455	0	0.05739	0	0	0.028	0.235055	0.99191
TCGA_TCGA-CD-8534	0.0934177	0	0.0423099	0.0904764	0	0.07524	0	0.0218617	0.0474857	0.0519376	0	0.00664433	0	0.106767	0.110238	0.129102	0	0	0.22452	0	0	0	0.023	0.247271	0.983753
TCGA_TCGA-VQ-A94P	0.119489	0	0	0.124309	0	0.290741	0	0.031147	0.0165458	5.21494e-05	0	0.0465424	0.065984	0	0.0942378	0.112046	0	0	0.0989059	0	0	0	0.09	0.136312	1.04052
GSE84437_GSM2235556	0.0311763	0	0	0.03394	0	0.266917	0.0116592	0.0246031	0.0663652	0	0.0173067	0.0124112	0	0.384564	0.0224214	0.114926	0	0	0.0137099	0	0	0	0.077	0.143461	1.06609
GSE84437_GSM2235557	0.0109896	0.048714	0	0.0446685	0	0.26169	0	0	0.0940988	0	0.0254242	0.0269751	0.0187051	0	0.0221449	0.307114	0.030303	0.0192343	0.0899384	0	0	0	0.017	0.274179	0.973144
GSE84437_GSM2235558	0.0379473	0.0802768	0.0147289	0.0723527	0	0.108599	0.021518	0.0466781	0.0929144	0	0.0437823	0	0.0119625	0.249984	0.104501	0.0760102	0	0.000239121	0.0385061	0	0	0	0	0.523676	0.853881
GSE84437_GSM2235559	0.0771192	0.205379	0	0.0480653	0	0.270803	0.00506612	0.0765388	0.0861845	0	0.043531	0	0.0168069	0.0957253	0.033156	0.0264761	0	0.00868649	0.00646181	0	0	0	0	0.405409	0.91588
GSE84437_GSM2235560	0.00720731	0	0	0.160454	0	0.347072	0	0	0.0828593	0	0.0521376	0	0.019048	0	0.0677154	0.22526	0.00381297	0	0.0344329	0	0	0	0	0.423346	0.908331
GSE84437_GSM2235561	0.11752	0.161114	0	0.083048	0	0.249769	0.013053	0	0.0385778	0	0.0175036	0.00738769	0.0163106	0.107169	0.0182859	0.121983	0	0.00722055	0.0410585	0	0	0	0	0.491376	0.871949
GSE84437_GSM2235562	0.0476432	0	0.0465202	0.0775676	0	0.219912	0.0190276	0.000824988	0.0784878	0	0	0.0421559	7.01411e-05	0.325474	0.0246478	0.0483311	0.00696388	0.0233929	0.038981	0	0	0	0.037	0.208138	1.01546
GSE84437_GSM2235563	0.0481745	0	0	0.0884776	0	0.0682876	0.100696	0.0793895	0.0643607	0	0.0220414	0.0110776	0.0147392	0.346234	0.058713	0.0550814	0.00124126	0	0.0414867	0	0	0	0.022	0.252264	0.994653
GSE84437_GSM2235564	0.0832176	0	0.0205581	0.0483393	0	0.248682	0.0308237	0.057715	0.0182313	0	0.121411	0	0.0152735	0.0989896	0.0347035	0	0	0.0140548	0	0.185292	0.0227081	0	0.079	0.142168	1.04688
GSE84437_GSM2235565	0.00486138	0.00925474	0	0.170126	0	0.237902	0	0.0179867	0.0886387	0	0	0.0683151	0.00472473	0	0.112239	0.182896	0.0270998	0	0.0759566	0	0	0	0.031	0.222481	1.01016
GSE84437_GSM2235566	0.0664651	0.050963	0	0.127209	0	0.113884	0	0.101573	0.0940097	0	0	0.0716212	0	0.113874	0.10763	0.106521	0.0289222	0	0.0173285	0	0	0	0.021	0.257852	0.98793
GSE84437_GSM2235567	0	0.0614651	0.135693	0.156563	0	0.180406	0	0.0417654	0.142165	0	0	0	0	0.0390057	0.0449944	0.085644	0.0670065	0	0.0452921	0	0	0	0.023	0.243022	0.984217
GSE84437_GSM2235568	0.124927	0	0.0677885	0.0651282	0	0.115327	0	0.0201007	0.0599973	0	0	0.0852773	0.0108388	0.0849557	0.0206053	0.0746719	0	0.159153	0	0.0868858	0	0.0243428	0.727	0.00322716	1.08853
GSE84437_GSM2235569	0.0105845	0	0	0.024906	0	0.243565	0.00719524	0.0549425	0.0786969	0	0.0437163	0	0	0.211912	0.0276182	0.0915424	0.0174158	0.0632861	0	0.113651	0	0.0109683	0.171	0.0934456	1.06425
GSE84437_GSM2235570	0.0610877	0	0	0.0193069	0	0.0910479	0	0.027102	0.0392475	0	0.0251639	0	0	0.56454	0.0281258	0.144379	0	0	0	0	0	0	0	0.706003	0.709036
GSE84437_GSM2235571	0.021043	0	0	0.00505955	0	0.243218	0.0678326	0.0182775	0.0535699	0	0.0366167	0	0	0.372564	0.0264767	0.0868567	0	0	0	0.0674767	0	0.00100867	0.047	0.181551	1.04174
GSE84437_GSM2235572	0.00278928	0.0432279	0.0624495	0.219161	0	0.0524608	0.0622552	0.0889623	0.0966876	0	0.0365403	0	0.00712108	0.105832	0.113434	0.082982	0	0.00537026	0.020727	0	0	0	0	0.51377	0.858869
GSE84437_GSM2235573	0.0205363	0.01519	0.0598527	0.134498	0	0.216342	0.0472572	0.0423639	0.0438928	0	0.0234733	0.00923594	0.0171072	0.100861	0.0661279	0.108788	0	0.0559356	0.0385391	0	0	0	0	0.432929	0.900573
GSE84437_GSM2235574	0.0409193	0	0	0.0308033	0	0.384849	0.066654	0.0113348	0.0533611	0	0.0576822	0	0.015981	0.133405	0.0482597	0.0497287	0.0124474	0.0288647	0	0.0615589	0	0.00415051	0.137	0.107311	1.05654
GSE84437_GSM2235575	0.0594567	0	0.00125202	0.0794253	0	0.181531	0.0432344	0.0411395	0.0470201	0	0.0138404	0	0	0.324407	0.0199413	0.0836678	0	0.0395309	0	0.0562905	0	0.00926332	0.04	0.19995	1.0229
GSE84437_GSM2235576	0.0372906	0	0.00765966	0.135417	0	0.145105	0.127109	0.0160759	0	0	0.0561935	0	0.00494203	0	0.0813723	0.249884	0	0.0312843	0.107666	0	0	0	0	0.413674	0.909527
GSE84437_GSM2235577	0.0141559	0.0292535	0	0.05826	0	0.360386	0.025596	0.0115339	0.0300075	0	0.0628499	0.00715972	0.0270349	0.138008	0.0539057	0.0668835	0.0270591	0.0320587	0.0558476	0	0	0	0	0.431929	0.901331
GSE84437_GSM2235578	0	0.00147225	0.0459074	0.079366	0	0.18987	0.146515	0.013328	0.00431146	0	0.0604351	0	0.00847773	0.282357	0.0537438	0.0776671	0	0	0.0342507	0	0	0.00229855	0	0.531857	0.849283
GSE84437_GSM2235579	0	0.0137424	0	0.0462526	0	0.305201	0.0860978	0	0.00770227	0	0.0724372	0	0	0.128727	0.112907	0.128703	0.0185777	0.016478	0.0571481	0	0	0.00602573	0	0.523801	0.853604
GSE84437_GSM2235580	0.0197801	0.0575792	0.108913	0.0528264	0	0.270958	0.056141	0	0.00749252	0	0.0440378	0	0.0180839	0.0342371	0.0544047	0.132005	0.0143164	0.0239766	0.0814239	0	0	0.0238245	0.003	0.348822	0.936959
GSE84437_GSM2235582	0	0.0277487	0.113056	0.138898	0	0.242546	0.0549861	0	0.00376773	0	0.024484	0.00650041	0.0148485	0.185107	0.0218293	0.105126	0	0	0.0485934	0.0125094	0	0	0.092	0.135986	1.03116
GSE84437_GSM2235584	0.0318404	0	0.0707716	0	0	0.325614	0	0	0.0147112	0	0	0.0987076	0.0298532	0.109283	0.0430801	0.103073	0.0105451	0.000316848	0.159766	0	0	0.00243785	0.13	0.112869	1.03927
GSE84437_GSM2235585	0.0266471	0	0.0172448	0.0474063	0	0.231026	0.0694985	0.00606694	0.0160007	0.0113049	0.00447763	0	0	0.189904	0.125762	0.197215	0	0	0.0574468	0	0	0	0	0.439174	0.897911
GSE84437_GSM2235586	0.0053022	0.0445587	0.103746	0.194149	0	0.147014	0.0799279	0.0385867	0.0124286	0.00480957	0.0264676	0	0	0.108482	0.0700305	0.117696	0.0068691	0	0.0399319	0	0	0	0	0.489061	0.87467
GSE84437_GSM2235587	0.073196	0	0	0.0939793	0	0.266486	0	0.0191367	0.0279073	0	0	0.0375038	0.0344342	0.144338	0.0871041	0.0664571	0.0133251	0	0.136132	0	0	0	0	0.401288	0.915805
GSE84437_GSM2235588	0.0732256	0	0	0.0630555	0	0.249753	0	0	0	0.00309989	0	0.0339389	0.0789252	0	0.0457366	0.292626	0	0	0.152442	0.00719802	0	0	0.029	0.230363	0.991045
GSE84437_GSM2235589	0.0617452	0	0.0199378	0.0738033	0	0.360155	0.0380061	0.0196996	0.0140536	0	0.0687718	0	0.0264093	0.131063	0.037046	0.0538405	0	0.0649643	0	0.0305048	0	0	0.139	0.106555	1.05585
GSE84437_GSM2235593	0	0.0031649	0.101736	0.0602569	0	0.243351	0.0753192	0.041686	0.00897914	0	0.00499774	0.0400741	0.00355632	0.134145	0.0945934	0.0885248	0.0149875	0.00287569	0.0596985	0	0	0.0220535	0.023	0.243959	0.984112
GSE84437_GSM2235595	0.0699951	0.125694	0	0.19984	0	0.187862	0.0110626	0.0201685	0.0784616	0	0	0.00968154	0	0.117969	0.0449586	0.0611937	0	0.0223011	0.0321656	0.0186466	0	0	0	0.425028	0.904991
GSE84437_GSM2235596	0.0467023	0	0.0955311	0.143187	0	0.295022	0.0301685	0.0271705	0.0347585	0	0.00300279	0.0105394	0.0188157	0.0620775	0.0888875	0.0415788	0.0264247	0.0115743	0.06456	0	0	0	0.035	0.211731	1.00268
GSE84437_GSM2235597	0.00461618	0.0193878	0.118049	0.109222	0	0.252357	0.0366922	0.058177	0.0670279	0	0	0.0198188	0	0.0356491	0.063403	0.0619866	0.00371981	0.00767012	0.0254511	0	0	0.116772	0.726	0.00345109	1.08884
GSE84437_GSM2235598	0.0817402	0.220837	0.0291896	0.124361	0	0.155867	0.00739716	0.0657285	0.061151	0	0.015901	0.00262558	0.0110888	0.0938354	0.0480669	0.059417	0	0.00323239	0.0195613	0	0	0	0	0.551402	0.840365
GSE84437_GSM2235599	0.086462	0	0.0725163	0.216224	0	0.0920879	0.0962289	0	0.044854	0	0	0.0208012	0	0.149194	0.0309838	0.0868371	0.0197174	0.017355	0.0667379	0	0	0	0.007	0.306644	0.95669
GSE84437_GSM2235600	0.036566	0	0.0154191	0.0368512	0	0.224583	0.0233914	0	0.0137127	0	0.0171809	0.000711239	0	0.365621	0.0260813	0.131303	0	0.0306096	0.075427	0.00254175	0	0	0.001	0.37204	0.93851
GSE84437_GSM2235601	0.0616379	0.0519814	0.0682688	0.0480966	0	0.191517	0.00604977	0	0.0538294	0	0	0.0116019	0.0312654	0.034678	0.0509747	0.0843269	0.0151247	0.0311923	0.259455	0	0	0	0.003	0.349979	0.937413
GSE84437_GSM2235602	0.0881911	0.137645	0	0.115043	0	0.165953	0	0.0514171	0.104793	0	0	0.0355536	0.0187754	0.117675	0.0666807	0.0246063	0	0.0276844	0.0459826	0	0	0	0	0.513397	0.859568
GSE84437_GSM2235603	0.100657	0	0.0034653	0.117706	0	0.160093	0.0203187	0.073565	0.0857619	0	0.022693	0.0192693	0.00919218	0.123426	0.0550889	0.132732	0	0.0306006	0.0454295	0	0	0	0.087	0.137156	1.03411
GSE84437_GSM2235604	0.0245507	0	0.00134569	0.158757	0	0.108697	0.242675	0.0148179	0.015952	0	0.0373468	0.00199071	0.00241594	0.0611774	0.0889882	0.125681	0.0135753	0.0071334	0.094896	0	0	0	0.001	0.356202	0.936403
GSE84437_GSM2235605	0.0509978	0	0.0102808	0.149383	0	0.14539	0	0.0210127	0.046149	0	0	0.0244907	0.000153504	0.0277567	0.0534543	0.146468	0.0252511	0.00342316	0.295789	0	0	0	0	0.440588	0.896974
GSE84437_GSM2235606	0.007751	0.0819928	0.0309426	0.126282	0	0.264595	0.0138491	0.00797733	0.0321108	0	0.0195146	0.00417311	0.0178295	0.0886209	0.0263358	0.0773111	0.0199721	0.0421373	0.138605	0	0	0	0	0.535227	0.852712
GSE84437_GSM2235607	0.0153714	0	0.00384584	0.0451581	0	0.124474	0.0406439	0.00277668	0.00307796	0	0	0.0252961	0.0317836	0.410219	0.0457086	0.128049	0	0	0.0450433	0.0128825	0	0.0656696	0	0.49143	0.873273
GSE84437_GSM2235608	0.0297604	0	0	0.0293389	0	0.425249	0.112065	0.0276925	0.016584	0	0.0477541	0	0	0.0589095	0.0369926	0.123547	0	0.0593679	0	0.0121409	0	0.0205981	0.24	0.0757797	1.07179
GSE84437_GSM2235609	0.0236318	0	0.0614543	0.218363	0	0.0854962	0.059737	0.0375611	0.0391802	0.0216543	0	0.0311414	0	0.0958241	0.0717463	0.0604626	0.0185935	0	0.175154	0	0	0	0	0.545032	0.845653
GSE84437_GSM2235610	0.0393942	0	0	0.120967	0	0.182129	0.0494594	0	0.00731364	0.0015857	0	0.00867101	0.0123301	0.0655915	0.0674085	0.18546	0.0330851	0.00204213	0.224563	0	0	0	0	0.442058	0.896597
GSE84437_GSM2235611	0.0272152	0	0.0927376	0.0604903	0	0.289971	0	0	0.0675783	0	0	0.0363701	0.00846479	0.0557387	0.0200188	0.0764244	0.0319445	0.0240376	0.209009	0	0	0	0.057	0.168647	1.01389
GSE84437_GSM2235612	0.0245472	0.00925219	0	0.18173	0	0.205767	0	0.00955058	0.0646642	0	0	0.0731399	0.0124114	0.0508863	0.090213	0.0757003	0.0118737	0.00599954	0.184264	0	0	0	0	0.451767	0.891489
GSE84437_GSM2235613	0.020297	0	0.0188765	0.0759518	0	0.402888	0.109412	0	0	0	0.0155881	0.00481106	0	0.207125	0.0189048	0.0414994	0.00276013	0.034359	0.0475267	0	0	0	0.136	0.10745	1.05957
GSE84437_GSM2235614	0.0719437	0	0.0649348	0.176174	0	0.0800631	0.178469	0.0459146	0.00943401	0	0.0388423	0	0.00688893	0.0162524	0.0642363	0.139101	0	0.0143176	0.0909327	0	0	0.00249609	0	0.395798	0.917614
GSE84437_GSM2235615	0.046917	0	0.0341502	0.105796	0	0.25658	0	0	0.0255497	0	0.0589613	0	0	0.222902	0.0537867	0.0545621	0	0.0423729	0.0303554	0.0665763	0	0.00149131	0.517	0.0312013	1.08892
GSE84437_GSM2235616	0.0234619	0	0.0525702	0.166544	0	0.0849633	0.123072	0	0.0673521	0	0	0.0587867	0	0.0376878	0.0662078	0.0636075	0.0478541	0	0.14845	0	0	0.0594426	0.064	0.155177	1.01998
GSE84437_GSM2235617	0.044335	0	0	0.142028	0	0.30342	0.069643	0.011581	0.00250398	0	0	0.00778991	0.0164335	0.0724227	0.0683385	0.136824	0.0449602	0.00502031	0.0726545	0	0.00175393	0.00029169	0.163	0.0952477	1.05256
GSE84437_GSM2235618	0	0	0.0357321	0.108084	0	0.333833	0.074709	0.0158064	0.0141115	0	0.0290514	0.0565849	0.045212	0.0781541	0.0609268	0.0105281	0.0183069	0.00830054	0.110659	0	0	0	0.196	0.0872861	1.06575
GSE84437_GSM2235619	0.0114338	0.0525867	0.000408219	0.0535467	0	0.221003	0	0.0296811	0.129897	0	0	0.0682938	0.0085996	0.0381473	0.0719368	0.114211	0.0330908	0.010676	0.156488	0	0	0	0.029	0.23023	0.993253
GSE84437_GSM2235620	0.10194	0	0.0505497	0.0617408	0	0.263698	0.0380223	0.035051	0.0625161	0	0	0.0321004	0	0.166312	0.0710862	0.0493639	0	0.0037148	0.0639046	0	0	0	0.003	0.34489	0.942011
GSE84437_GSM2235621	0.120933	0	0	0.12254	0	0.276528	0.0118741	0.0383035	0.113285	0	0.0201969	0.00333307	0.0554799	0.0184839	0.0299805	0.0611351	0	0.0258914	0.0532776	0.0295123	0	0.0192447	0.15	0.100904	1.05761
GSE84437_GSM2235622	0.0583358	0.152345	0	0.119658	0	0.238743	0.0249259	0.0753819	0.0539604	0	0	0	0	0.0421326	0.0635374	0.0630845	0	0.0272066	0.0806889	0	0	0	0.003	0.345934	0.943053
GSE84437_GSM2235623	0.0309591	0	0.0559504	0.0464657	0	0.20524	0.0567437	0.0430394	0	0	0	0.116227	0	0.103062	0.122163	0.0747124	0	0	0.0711325	0	0	0.0743049	0.006	0.323687	0.95525
GSE84437_GSM2235624	0.100912	0	0.0123931	0.0809637	0	0.16016	0.0717995	0.0466334	0.0163712	0.014381	0	0.0074677	0	0.158111	0.0622847	0.13851	0	0	0.107504	0	0	0.0225095	0.071	0.14738	1.02267
GSE84437_GSM2235625	0	0.00425747	0.106813	0.116729	0	0.119813	0.0139929	0.0106289	0.0143078	0.0080723	0	0.0267086	0.00762198	0	0.0457768	0.111219	0.0519733	0	0.362087	0	0	0	0	0.465091	0.885607
GSE84437_GSM2235626	0.0425708	0	0.0263531	0.0176312	0	0.184957	0.0432278	0.00323343	0.0200304	0	0.00691541	0.0019117	0	0.0957123	0.0141976	0.17644	0.070419	0.00413133	0.291546	0	0	0.000722942	0	0.409347	0.912603
GSE84437_GSM2235627	0.0721817	0	0.0261176	0.0188527	0	0.289333	0.0494425	0	0.0279282	0	0.0117719	0.0224748	0.0340272	0.111083	0.0844226	0.148048	0.0205437	0	0.0649704	0	0	0.0188027	0.031	0.222338	0.992634
GSE84437_GSM2235628	0.0312061	0	0.0526847	0.034785	0	0.190744	0.00728055	0	0.061293	0	0.0283989	0	0.00798236	0.189975	0.00872808	0.146897	0.0519167	0.0116337	0.171341	0.000312954	0	0.00482108	0.006	0.310033	0.95632
GSE84437_GSM2235629	0.030551	0	0.153821	0.0380728	0	0.14655	0.0549788	0.0131359	0.0088211	0.0111723	0	0.0216227	0.0335908	0.103743	0.0451782	0.0690901	0.0238891	0.00587094	0.216749	0	0	0.0231631	0.006	0.314616	0.950396
GSE84437_GSM2235630	0.0537971	0.153058	0	0.120288	0	0.192456	0	0.00880998	0.021541	0	0	0.0602002	0.0218424	0	0.0170236	0.121242	0.0258877	0.00839811	0.195456	0	0	0	0.004	0.339392	0.943887
GSE84437_GSM2235631	0.0169314	0	0.0296048	0.13422	0	0.372085	0.01888	0	0.0050817	0	0	0.0360305	0.0152218	0.0265336	0.0668746	0.0582209	0.0415403	0	0.178775	0	0	0	0	0.456216	0.889158
GSE84437_GSM2235632	0.0115611	0.0544852	0.0361253	0.0581234	0	0.207074	0.053148	0	0.0516689	0.00978291	0	0.0454345	0.00531954	0.114007	0.0788965	0.089505	0.0211669	0.000952068	0.16275	0	0	0	0	0.510548	0.865297
GSE84437_GSM2235633	0.00591187	0.040309	0	0.108724	0	0.204238	0	0	0.049489	0.0518379	0	0.0610522	0.0111405	0.0052274	0.0808987	0.145852	0.0572501	0	0.128345	0	0	0.049724	0	0.406558	0.913357
GSE84437_GSM2235634	0.0377957	0	0	0.030357	0	0.202057	0	0	0.0374664	0	0.00439022	0.00672196	0.0351395	0.0259802	0.0783861	0.137899	0.00648688	0.022233	0.369779	0	0	0.0053084	0	0.60335	0.808863
GSE84437_GSM2235635	0.0410655	0	0.00370766	0.00118361	0	0.213519	0.139262	0.0451046	0.0169527	0	0.059079	0.024351	0.0138107	0.193706	0.0490219	0.0403369	0.0249499	0.0290054	0.104946	0	0	0	0	0.386019	0.922478
GSE84437_GSM2235636	0.0278853	0	0.0124249	0.0592348	0	0.307485	0	0	0	0.067351	0	0.000656815	0	0.0106901	0.0460159	0.182407	0.025442	0.00826161	0.252146	0	0	0	0	0.418642	0.907752
GSE84437_GSM2235637	0.000601068	0.0878652	0	0.182401	0	0.0542576	0.124063	0.0723816	0.029611	0	0.0092401	0	0.00378233	0.134175	0.0619206	0.0831915	0.0135923	0.0401169	0.102801	0	0	0	0	0.392916	0.918908
GSE84437_GSM2235695	0.0767405	0	0	0.0501609	0	0.175562	0.0425649	0	0.0536378	0	0	0.098658	0	0.104423	0.0914209	0.217738	0.0153507	0	0.0259125	0	0.0478302	0	0.079	0.141706	1.03739
GSE84437_GSM2235696	0.0129451	0	0.0352265	0.255223	0	0	0.232311	0.0371055	0.0156592	0	0.00163765	0.0032005	0.00391209	0.131131	0.0627048	0.0934465	0.0312176	0	0.0808242	0	0.00345561	0	0.021	0.260316	0.977796
GSE84437_GSM2235697	0.08603	0	0	0.0668163	0	0.252688	0.00307484	0.0776861	0.0151697	0	0.0101651	0	0	0.255813	0.0121701	0.0606823	0	0.00916771	0	0.118508	0.00641994	0.0256087	0.378	0.0520481	1.08784
GSE84437_GSM2235698	0.00991627	0	0	0.185005	0	0.189756	0.0364263	0.0153758	0.0139795	0.0492107	0	0	0.0177504	0.0835183	0.131882	0.108237	0.0432359	0.00687522	0.078678	0	0.0301535	0	0.016	0.282062	0.97561
GSE84437_GSM2235699	0.060865	0	0.0213772	0.0689322	0	0.231783	0.0569177	0	0.0413361	0	0.0442315	0	0	0.274785	0.0450152	0.108728	0	0	0.0183849	0.0276445	0	0	0.043	0.190952	1.0197
GSE84437_GSM2235700	0.0535148	0	0	0.0288241	0	0.364442	0.0453294	0.0223842	0	0	0.0300459	0.0171653	0	0.0919763	0.186426	0.0530682	0.00555953	0	0.0868543	0	0	0.0144098	0.006	0.320021	0.963165
GSE84437_GSM2235701	0.0699769	0	0.0876962	0.0614072	0	0.221938	0.149285	0.074994	0	0	0.0455425	0	0	0.139869	0.060709	0.0727728	0	0.00888966	0	0	0.0069196	0	0.21	0.0824028	1.05069
GSE84437_GSM2235702	0	0	0	0.0777963	0	0.308591	0.0209422	0	0.0522923	0	0	0.0125165	0	0.243356	0.0133812	0.107848	0.000880418	0.0912106	0.0626341	0	0	0.00855046	0.037	0.206513	1.01532
GSE84437_GSM2235703	0.116629	0	0.056943	0.057773	0	0.191385	0	0.0519886	0.0216416	0.0469215	0	0.0337212	0	0.128477	0.0848766	0.0960327	0	0	0.113611	0	0	0	0.008	0.302874	0.958705
GSE84437_GSM2235704	0.0891943	0.00362595	0	0.0322128	0	0.108201	0	0.0425413	0.0207663	0.038076	0	0	0	0.352619	0.0385518	0.113289	0	0	0.160922	0	0	0	0	0.503408	0.86363
GSE84437_GSM2235705	0.0437576	0.00560031	0	0.0337249	0	0.0879412	0	0.00939629	0.0559291	0	0	0.0153154	0	0.461224	0.0232123	0.128421	0	0	0.132594	0.00288479	0	0	0	0.509047	0.863207
GSE84437_GSM2235706	0.0171274	0	0	0.0521789	0	0.299014	0.000180452	0.0327985	0.00628627	0	0	0.0138346	0	0.219676	0.0943106	0.176182	0.00273297	0.00158849	0.0466629	0.0306433	0	0.00678337	0.065	0.152732	1.04159
GSE84437_GSM2235707	0	0	0.0665524	0.0539963	0	0.211882	0.0554731	0.0112873	0.0344207	0	0	0.0933123	0	0.0906829	0.0981276	0.119287	0.015821	0	0.062458	0	0	0.0866995	0.05	0.174701	1.01906
GSE84437_GSM2235708	0.0191704	0.0496334	0	0.0553621	0	0.199564	0.0450718	0.0840205	0.0100726	0	0	0.104486	0.026303	0.141524	0.124007	0	0.0484767	0.00308703	0.0892213	0	0	0	0.083	0.139566	1.04123
GSE84437_GSM2235709	0.0191631	0	0.0278633	0.167023	0	0	0.154087	0.0393258	0	0.00394365	0	0.113424	0.0132033	0.205218	0.0800872	0.0577601	0.00460267	0	0.114299	0	0	0	0.01	0.29733	0.969813
GSE84437_GSM2235710	0.0609109	0	0	0.0506489	0	0.224222	0	0.0285052	0.0714305	0	0	0.025755	0	0.0897879	0.11784	0.0373688	0.231882	0	0	0.0583831	0	0.00326624	0.042	0.194904	1.01279
GSE84437_GSM2235711	0.0375054	0	0	0.141274	0	0.152642	0.0984326	0.0187363	0.0053509	0.0728562	0	0.0591282	0.00229156	0.0571244	0.12473	0.00925121	0.0534832	0.0446906	0.0998621	0	0.0226409	0	0	0.403774	0.917381
GSE84437_GSM2235712	0.0743877	0	0.0462562	0	0	0.189237	0	0.0532982	0.0825991	0	0.00572114	0	0	0.209554	0.0302413	0.0136856	0	0.080964	0	0.162064	0	0.0519923	0.557	0.0258117	1.08871
GSE84437_GSM2235713	0.0950212	0.0583151	0	0.0612853	0	0.243906	0	0.0416781	0.0105369	0	0	0.0580098	0	0.220539	0.0397651	0.0719866	0	0	0.0989564	0	0	0	0.01	0.296541	0.966123
GSE84437_GSM2235714	0.0261315	0	0.0323839	0.0289783	0	0.404779	0	0	0.105834	0	0.0225838	0	0	0.111271	0.0432748	0.084303	0	0.0135925	0	0.0450841	0.00216623	0.0796171	0.591	0.019965	1.09518
GSE84437_GSM2235715	0.0351987	0	0.00282406	0.27424	0	0	0.248808	0.0409871	0	0	0.0375056	0.0168538	0.0108386	0.0376017	0.1023	0.121124	0	0	0.0674164	0	0	0.00430212	0	0.395553	0.920183
GSE84437_GSM2235716	0.058521	0	0	0.0285404	0	0.411545	0.0104489	0	0.0881817	0	0.00286855	0.00954791	0	0.140605	0.0336235	0.0991132	0	0.0101079	0	0.0802957	0.0059705	0.0206306	0.022	0.252304	0.992217
GSE84437_GSM2235717	0	0	0	0.197518	0	0.173548	0.00103087	0.00925586	0.0914212	0	0	0.0253871	0	0.0552011	0.0645383	0.110695	0.057779	0	0.213626	0	0	0	0.022	0.253602	0.986071
GSE84437_GSM2235718	0.0108073	0	0.260654	0.0841243	0	0.235237	0	0.0166159	0.0616341	0	0.0131937	0.0031925	0.00222469	0.0543614	0.0416851	0.0261629	0.0144043	0.0366534	0.139049	0	0	0	0.006	0.319749	0.949119
GSE84437_GSM2235719	0.0836214	0	0.0646552	0.0683544	0	0.111797	0.00633936	0.0265458	0.0803522	0	0	0.0425171	0	0.284829	0.0553356	0.077286	0	0.0133241	0.0576922	0	0	0.0273514	0.029	0.227663	0.997699
GSE84437_GSM2235720	0.115177	0	0.0414086	0.101885	0	0.171905	0.0404951	0.0475011	0.0205964	0	0.0246372	0.019589	0	0.100097	0.0752924	0.0930876	0.0266674	0.0428896	0.0721872	0	0	0.006585	0.119	0.11779	1.03347
GSE84437_GSM2235721	0.0267746	0	0	0.193901	0	0.187088	0.0828163	0.0288875	0.0277578	0	0.0675067	0	0	0.0367503	0.0439987	0.172723	0.0250392	0.0516811	0.0550768	0	0	0	0.056	0.170111	1.02418
GSE84437_GSM2235722	0.0363574	0	0.0673897	0.0220683	0	0.253103	0.085021	0.0619561	0.0308615	0.0386384	0	0.00978122	0	0.0197315	0.0795018	0.0624157	0.00794124	0.0799224	0.123905	0	0	0.0214064	0.032	0.221591	0.992307
GSE84437_GSM2235723	0.0665546	0	0	0.0534746	0	0.40336	0.01803	0.000145649	0	0	0.000326367	0.00660513	0	0.165213	0.0264215	0.199806	0	0.0269241	0.0230079	0.0101305	0	0	0.476	0.0376504	1.08922
GSE84437_GSM2235724	0.0289549	0.00200618	0.000688106	0.0391334	0	0.215746	0	0.0752017	0.038385	0	0	0.0181435	0.0396393	0.0103784	0.113622	0.164514	0.0432518	0.0200213	0.190315	0	0	0	0.003	0.3468	0.940175
GSE84437_GSM2235725	0.00488724	0	0.0444005	0.423069	0	0	0.196877	0.0137972	0	0.0309908	0	0	0.0136121	0.0749485	0.0624232	0.0899617	0.0032688	0.00247203	0.0392917	0	0	0	0	0.465647	0.884527
GSE84437_GSM2235726	0.0489285	0	0.0397871	0.173519	0	0.144066	0.0276636	0.0300001	0.0239005	0.0238321	0.00652076	0	0	0.0750714	0.183194	0.136811	0	0	0.0867059	0	0	0	0	0.600794	0.807674
GSE84437_GSM2235727	0.0806719	0	0.0318851	0.065082	0	0.186725	0	0.0413357	0.0296368	0.057686	0	0.0604467	0.0146528	0.0311962	0.04033	0.0966315	0.0230078	0.0207259	0.219987	0	0	0	0.014	0.285298	0.967607
GSE84437_GSM2235728	0.0516229	0	0.0215525	0.0654054	0	0.206656	0	0.0465819	0.0247244	0	0	0.0367172	0.035929	0.0401131	0.0654697	0.0445544	0	0.0306503	0.330023	0	0	0	0	0.42264	0.90611
GSE84437_GSM2235729	0.0481924	0	0	0.109564	0	0.117749	0.0610592	0.0416865	0.0290464	0	0	0.0330201	0.0380258	0.0754955	0.10573	0.130898	0.0115327	0.00793172	0.190068	0	0	0	0.005	0.33045	0.947032
GSE84437_GSM2235730	0.0787117	0	0	0.0340687	0	0.235211	0.0128089	0.0153386	0.0930437	0	0.027846	0	0	0.302927	0.02554	0.0602898	0	0.0203066	0.0850529	0.00572005	0	0.00313544	0.022	0.250465	0.992046
GSE84437_GSM2235731	0.0123325	0	0.0237561	0.296658	0	0.0302933	0.107532	0.103563	0.109304	0	0.00634251	0.0456381	0.00205915	0.0627345	0.057034	0.0461455	0.00127509	0.0353027	0.0463588	0	0	0.0136704	0.057	0.168111	1.0389
GSE84437_GSM2235732	0.0431124	0	0.14368	0.101729	0	0.0881912	0.0725309	0.0386049	0	0.0756232	0	0.0119285	0	0.0403679	0.0582016	0.158367	0.00145248	0.0110733	0.102181	0	0.0131604	0.0397962	0.006	0.320653	0.947572
GSE84437_GSM2235733	0.0296691	0	0	0.0597077	0	0.274119	0.036012	0.0118054	0.0101784	0	0.0305417	0.0985084	0	0.227213	0.124788	0.0297864	0	0	0.00582581	0.0288661	0	0.0329792	0.006	0.312982	0.972475
GSE84437_GSM2235734	0.0877936	0	0.00961461	0.0120087	0	0.208089	0	0	0.103765	0	0	0.0357351	0.0294248	0.0468099	0.0235427	0.078065	0.0435078	0.113787	0.207856	0	0	0	0.017	0.279062	0.967378
GSE84437_GSM2235735	0.0147576	0	0.00471073	0.0244078	0	0.125551	0	0.0428265	0.0262103	0	0	0.0722652	0	0	0.0079403	0.0312975	0	0.0814468	0.05376	0	0	0.514826	0.038	0.203506	1.1066
GSE84437_GSM2235736	0.0207999	0	0	0.0731126	0	0.0788581	0	0.0112276	0.166104	0	0.0423738	0	0	0.424803	0.00251315	0.0696268	0	0.0106985	0	0.097998	0.00188491	0	0	0.525213	0.851244
GSE84437_GSM2235737	0.147531	0	0.0723533	0.0533004	0	0.224419	0	0	0.0395444	0	0.0373671	0	0.0114698	0.117518	0.0267918	0.0857385	0.05556	0.0191325	0.0941931	0	0	0.0150824	0.5	0.0344415	1.05801
GSE84437_GSM2235738	0.0378464	0	0.00608438	0.102838	0	0.204772	0.159975	0.0837552	0.00761948	0	0.022801	0.0235183	0.00311307	0.088494	0.0345932	0.132435	0.039497	0	0.0526579	0	0	0	0.337	0.0585443	1.06447
GSE84437_GSM2235739	0.0159318	0	0	0.0517038	0	0.233475	0.0221861	0.0031105	0.104475	0	0	0.0482374	0	0.153428	0.0601572	0.103575	0	0.0525364	0.0118176	0.129682	0	0.00968375	0.148	0.101854	1.06257
GSE84437_GSM2235740	0.150778	0	0	0.0667387	0	0.235149	0	0.0566329	0.0923876	0	0	0.124816	0.00576727	0.100087	0.0432128	0.0178599	0	0.0238771	0.0826936	0	0	0	0.261	0.0703822	1.08031
GSE84437_GSM2235741	0.0475052	0	0	0.0369904	0	0.16065	0.000443076	0.0505843	0.0975103	0	0.00996137	0.0130653	0.00416268	0.320937	0.0816863	0.110653	0.0413383	0	0.0235304	0	0	0.000982989	0.063	0.158765	1.0437
GSE84437_GSM2235742	0.0989114	0	0.00453087	0.137409	0	0.126853	0.0370754	0.0797337	0.0345923	0	0.0115688	0.0242036	0.0186926	0.181222	0.0864075	0.0647761	0.0142694	0.000997314	0.0787576	0	0	0	0.003	0.352067	0.938788
GSE84437_GSM2235743	0.0280161	0	0	0.0988142	0	0.0993016	0.0277195	0.0130785	0.0497787	0	0	0.037687	0	0.353611	0.0346298	0.198636	0.00159046	0	0.0571378	0	0	0	0.003	0.34488	0.955895
GSE84437_GSM2235744	0	0	0.157447	0.0730342	0	0.326633	0	0	0.0608626	0	0.000760627	0.0193667	0.0118234	0.0837667	0.00468229	0.0687922	0.00778233	0.0153729	0.169676	0	0	0	0.043	0.193052	1.00438
GSE84437_GSM2235745	0.0759308	0	0.0801003	0.313774	0	0	0.0485758	0.0836884	0.00947163	0	0	0.0717287	0.00280913	0	0.125424	0.112476	0	0	0.0760221	0	0	0	0.046	0.184504	1.02597
GSE84437_GSM2235746	0.0785703	0	0.157558	0.142508	0	0.297364	0.00344661	0.0884398	0.003525	0.0116046	0	0	0	0.00483517	0.0365854	0.0516798	0	0.0107624	0.101658	0	0	0.011463	0.033	0.215699	1.00091
GSE84437_GSM2235747	0	0	0	0.123141	0	0.0532484	0.0330537	0.0126648	0.0557793	0	0	0.0213205	0	0.376432	0.0600988	0.183681	0.00164352	0	0.0679429	0	0	0.0109936	0.098	0.129916	1.07402
GSE84437_GSM2235748	0.0629666	0	0	0.0656268	0	0.291202	0.00910467	0.0223862	0.0102514	0	0.0413091	0.0241711	0.041187	0	0.217918	0.122547	0.0565155	0	0	0.0225341	0.0122812	0	0	0.406448	0.920702
GSE84437_GSM2235749	0.148708	0	0	0.0537333	0	0.291403	0	0.122815	0.0535935	0.00269877	0	0	0	0.0778456	0.0689306	0.012324	0.0110328	0.000300564	0	0.0887491	0	0.0678645	0.515	0.0316313	1.09077
GSE84437_GSM2235750	0.0548822	0	0	0.0204371	0	0.298663	0	0.0139584	0.0248018	0	0.0373238	0	0	0.310017	0.027498	0.125524	0	0.0517217	0.020221	0.00803024	0	0.00692153	0.031	0.225391	1.01152
GSE84437_GSM2235751	0.0286473	0	0	0.108061	0	0.0607415	0.156439	0.065989	0	0	0.0434897	0	0.0125234	0.0195633	0.157817	0.202888	0.0233683	0.00839598	0.0996891	0	0	0.0123877	0	0.451092	0.891566
GSE84437_GSM2235752	0.0674621	0	0.0939678	0.1091	0	0.233698	0.10121	0.0643716	0.00885037	0	0.0497775	0	0	0.0357583	0.0510653	0.054609	0.00351705	0.0342182	0.0855427	0	0	0.00685245	0.016	0.282921	0.967413
GSE84437_GSM2235753	0.0507433	0	0.0941353	0.20315	0	0.113366	0.0503966	0.0436828	0.0152169	0	0	0.053647	0.0310001	0.00364431	0.0950628	0.120332	0.0326308	0	0.0929911	0	0	0	0	0.425154	0.904216
GSE84437_GSM2235754	0.0191567	0	0	0.0265444	0	0.134027	0.00723058	0	5.8747e-05	0	0.0306981	0.00363743	0.0211847	0.367514	0.0162851	0.146043	0	0.0185449	0.192767	0	0	0.0163087	0	0.471317	0.883595
GSE84437_GSM2235755	0.0396939	0	0.0513506	0.246352	0	0.138597	0.00916338	0.0244138	0.0133568	0.0706842	0	0.0158051	0	0.0187169	0.0453177	0.0742991	0	0	0.252249	0	0	0	0	0.403891	0.916771
GSE84437_GSM2235756	0.100832	0	0	0.0722342	0	0.244141	0	0.0404363	0.0233585	0	0	0.0106692	0	0.200488	0.127307	0.111492	0.000608707	0	0.0654021	0	0	0.00303056	0	0.440711	0.897111
GSE84437_GSM2235757	0.0853295	0	0.0885448	0.0432625	0	0.113831	0.0623867	0.0518471	0.0284913	0	0	0.00646605	0	0.175984	0.0727633	0.13522	0.0115103	0	0.109741	0	0	0.0146219	0.009	0.30144	0.957031
GSE84437_GSM2235758	0	0.0548096	0	0.00585071	0	0.107272	0	0.000620425	0.0812888	0	0	0.0403392	0	0.426723	0.0434699	0.143872	0	0.00459702	0.0911577	0	0	0	0.006	0.313387	0.979897
GSE84437_GSM2235759	0.0611607	0	0	0.106004	0	0.238563	0.0731455	0	0.099771	0.0293493	0	0	0.0144962	0	0.0462365	0.171366	0.0197833	0.0149328	0.125191	0	0	0	0.038	0.206028	1.00194
GSE84437_GSM2235760	0.0772057	0	0.0152607	0.123293	0	0.0905218	0.0381411	0.0246386	0.0440308	0	0.0363226	0	0	0.142401	0.0678096	0.125578	0.0458313	0	0.168966	0	0	0	0.13	0.112389	1.03516
GSE84437_GSM2235761	0.0682993	0.112447	0	0.139821	0	0.13657	0.000483517	0.0301622	0.099677	0	0	0.0410711	0.0166734	0.0294915	0.0510549	0.0987395	0	0.0100903	0.16542	0	0	0	0.004	0.334323	0.946157
GSE84437_GSM2235762	0.00982799	0	0	0.0385969	0	0.113422	0	0.0335886	0.0654035	0	0	0.0350437	0	0.31137	0.0354615	0.198752	0.00726846	0	0.129958	0.0106769	0	0.01063	0	0.530864	0.847244
GSE84437_GSM2235763	0.0612215	0.0471268	0	0.144468	0	0.179027	0	0.0602195	0.13793	0	0	0.0387495	0	0.132484	0.103024	0.0158276	0.00104068	0	0.0788811	0	0	0	0	0.483268	0.874558
GSE84437_GSM2235764	0.0285739	0	0.00748743	0.187943	0	0.0903687	0	0.124996	0.0320416	0	0	0.112232	0	0.018179	0.0504945	0.0621707	0	0.114933	0.12907	0	0	0.0415104	0.206	0.0839224	1.07219
GSE84437_GSM2235765	0.052986	0	0.09349	0.091444	0	0.141697	0.0374663	0.00687898	0.0525656	0	0.000821418	0	0	0.233039	0.0410825	0.121382	0	0.00788569	0	0.119261	0	0	0	0.539203	0.846584
GSE84437_GSM2235766	0.07868	0	0.0329552	0.0864748	0	0.170648	0	0.0623032	0.0687817	0	0.0519847	0	0	0.200071	0.0463687	0.04116	0	0.0309149	0	0.129658	0	0	0.21	0.0824029	1.06445
GSE84437_GSM2235767	0.042995	0	0	0.132213	0	0.14943	0	0	0.0266552	0	0	0.0719727	0.0118572	0	0.08643	0.121748	0.0132942	0	0.343405	0	0	0	0.023	0.246152	0.99637
GSE84437_GSM2235768	0.0314546	0	0.0320123	0.112976	0	0.019765	0.162384	0.0592785	0	0	0.0206214	0.0208986	0	0.162134	0.127085	0.196568	0	0.00378003	0.0284235	0	0	0.0226194	0	0.500294	0.866175
GSE84437_GSM2235769	0.0602815	0	0.0031653	0.0380914	0	0.161231	0.00496638	0.0590255	0.0599269	0	0	0.0202101	0	0.344673	0.0527976	0.126662	0	0	0	0.0689699	0	0	0.04	0.199773	1.02966
GSE84437_GSM2235770	0	0.0167039	0	0.174137	0	0.134262	0	0.01628	0.108655	0.0105305	0	0.0838579	0	0.0640956	0.104969	0.0216235	0	0	0.242138	0	0	0.0227475	0.022	0.252116	0.996859
GSE84437_GSM2235771	0.0205168	0.0650077	0	0.1467	0	0.163159	0	0.00683245	0.118206	0	0	0.030907	0	0.0644125	0.0997605	0.039156	0.00357869	0.00150306	0.225692	0	0	0.0145681	0.023	0.247994	0.989379
GSE84437_GSM2235772	0.114376	0.0703428	0	0.0846633	0	0.164991	0.00350468	0.0524415	0.0261617	0	0	0.061928	0.0181725	0.0784193	0.129642	0.0374057	0	0.0195817	0.138371	0	0	0	0.005	0.327545	0.951717
GSE84437_GSM2235773	0.0748683	0.0140396	0.012477	0.108829	0	0.16609	0.0820716	0.0239059	0.0913988	0	0	0.0330859	0	0.083629	0.0945694	0.0802666	0.00910822	0.0209771	0.104683	0	0	0	0.023	0.249155	0.983853
GSE84437_GSM2235774	0.0581989	0	0.0126119	0.135732	0	0.111223	0.062935	0.0401661	0.0630593	0	0.0165185	0.01404	0	0.0790236	0.0865374	0.155695	0.0283575	0.0110334	0.122011	0	0	0.00285743	0.26	0.0704403	1.05311
GSE84437_GSM2235775	0.0150638	0	0	0.18611	0	0.11043	0.109061	0.0295674	0.0570357	0	0.0209308	0	0.00604818	0.0715874	0.0728149	0.148039	0	0.00669053	0.166621	0	0	0	0.022	0.257103	0.980218
GSE84437_GSM2235776	0.0503513	0	0.022295	0.262773	0	0.0642158	0.106478	0.0340947	0.0248524	0	0	0.019064	0	0.049631	0.0772504	0.153062	0.01301	0.0123947	0.110528	0	0	0	0.023	0.249163	0.984124
GSE84437_GSM2235777	0.0339949	0	0	0.268836	0	0.0316671	0.141361	0.0459642	0.0164011	0	0.00572616	0.0579358	0.00807474	0.116928	0.0909331	0.123608	0	0	0.0585697	0	0	0	0.005	0.331084	0.953193
GSE84437_GSM2235778	0.0916967	0	0	0.0511187	0	0.200632	0.000875201	0	0.0295243	0	0.0245308	0	0	0.373119	0.0411466	0.138258	0	0	0.0383184	0.010781	0	0	0.004	0.334128	0.96104
GSE84437_GSM2235779	0.0192583	0	0.0132398	0.202943	0	0.0582892	0.231424	0.0610381	0	0	0.0315401	0.0186709	0.0176862	0.0200575	0.0621287	0.145882	0.00285549	0.00873125	0.106255	0	0	0	0.022	0.254548	0.982294
GSE84437_GSM2235780	0.0203427	0	0.0197546	0.371664	0	0.115453	0.0445885	0.0270236	0.0304718	0	0.0458118	0	0.000469573	0	0.0597535	0.143793	0.0179522	0.014611	0.0883113	0	0	0	0.221	0.0793626	1.08127
GSE84437_GSM2235781	0.100231	0	0.00922407	0.0853782	0	0.233264	0.071387	0.0234508	0.0368871	0	0.0861433	0	0	0.199357	0.0481822	0.0313553	0.00387056	0.0219617	0.00385378	0.0389778	0	0.00647656	0.063	0.15772	1.03178
GSE84437_GSM2235782	0.0140117	0	0.0768411	0.0873636	0	0.170016	0.0339607	0.0181014	0	0	0.0363897	0.00211049	0	0.27664	0.048032	0.105821	0	0.0950909	0.0184322	0.0103606	0	0.00682874	0	0.474157	0.879758
GSE84437_GSM2235783	0.0834772	0	0.0673258	0.13038	0	0.197033	0.0097313	0.0219008	0.0330415	0	0.0169655	0.00209399	0.00639793	0.125673	0.0602305	0.0343167	0	0.0138871	0.197546	0	0	0	0	0.443105	0.896391
GSE84437_GSM2235784	0.0162758	0	0	0.309478	0	0.0577484	0.186254	0.0299837	0.018379	0	0.0670854	0.0158024	0.00637591	0.0891349	0.0626157	0.0813693	0.0106716	0.0134444	0.0336036	0	0	0.0017782	0	0.418983	0.910499
GSE84437_GSM2235785	0.0022704	0	0.0633573	0.178956	0	0.088115	0.146992	0.0354132	0	0	0.123451	0	0.0114041	0.0253958	0.0777418	0.0937654	0.00380373	0.000796116	0.101055	0	0	0.0474827	0	0.523411	0.855035
GSE84437_GSM2235786	0.154755	0.103119	0.095083	0.2019	0	0.107406	0.0205829	0.052652	0.0474972	0.00875256	0	0.0120406	0	0.0158983	0.0353279	0.0755119	0	0	0.0685636	0	0	0.000909957	0.003	0.34779	0.94074
GSE84437_GSM2235787	0.0584877	0	0	0.062956	0	0.286651	0	0.0505559	0.0735774	0	0	0.0365775	0	0.0252942	0.0707263	0.135245	0	0.023659	0.17627	0	0	0	0.032	0.216884	1.00114
GSE84437_GSM2235788	0.0631485	0	0.10167	0.195139	0	0.0841684	0.0484379	0.0588488	0.0603014	0.0288784	0	0.0128986	0.00639783	0.0610891	0.103602	0.0493043	0.0383467	0.0150673	0.0727022	0	0	0	0	0.451194	0.892062
GSE84437_GSM2235789	0.0170828	0.00354062	0	0.293464	0	0.0280483	0.110523	0.097856	0	0.0508483	0	0	0.00603772	0.0735198	0.102669	0.0960357	0.0039709	0.0176753	0.0755722	0	0.0231554	0	0.003	0.347048	0.945114
GSE84437_GSM2235790	0.0899034	0.283851	0	0.0436778	0	0.198441	0	0.0650152	0.067797	0	0.00499843	0.0191074	0.0248218	0.0844914	0.0892826	0	0	0	0.0170252	0	0.0115874	0	0	0.390062	0.923539
GSE84437_GSM2235791	0.0141959	0.00931529	0	0.0199631	0	0.355186	0	0	0	0.0168662	0	0.0448637	0.0155062	0.0286222	0.175856	0.115525	0.0134411	0	0.190659	0	0	0	0.001	0.368543	0.936301
GSE84437_GSM2235792	0.0344499	0	0	0.0942575	0	0.14782	0.0488962	0.00699326	0.0445106	0	0	0.0317597	0.0203984	0.00288514	0.107269	0.27735	0.0233819	0.0630997	0.0884133	0	0	0.00851495	0.05	0.174099	1.01815
GSE84437_GSM2235793	0.00311638	0.00819271	0.103683	0.0359302	0	0.272497	0.048044	0	0.00496212	0	0	0.0218247	0.0332955	0.108393	0.0529449	0.108798	0.00575297	0.0131299	0.166704	0	0.0127314	0	0.017	0.27437	0.967522
GSE84437_GSM2235794	0.0176301	0	0	0.0176258	0	0.242555	0.122796	0.0189289	0	0.0235291	0	0.0546498	0	0.117538	0.104928	0.0473988	0.0367027	0.0111199	0.184599	0	0	0	0	0.411433	0.910988
GSE84437_GSM2235795	0.0590787	0	0	0.0304045	0	0.231725	0	0	0	0	0.0434928	0	0.0923968	0.208105	0.0006712	0.202226	0	0.0136485	0	0.0671765	0	0.0510746	0.006	0.31021	0.96462
GSE84437_GSM2235796	0.0939422	0	0	0.0947191	0	0.154098	0	0	0	0	0	0.0236338	0.0646707	0.0163896	0.0343229	0.086813	0	0.0259269	0.369362	0.011622	0	0.0244993	0	0.378325	0.929199
GSE84437_GSM2235797	0.0125116	0	0	0.104741	0	0.227064	0.0797403	0.050751	7.69858e-05	0.0330412	0.0330001	0.0277375	0	0.146096	0.079751	0.0839943	0.0147919	0.0197958	0.0869068	0	0	0	0.032	0.220632	1.00277
GSE84437_GSM2235798	0.0605859	0	0.0200873	0.0370654	0	0.277973	0.0183892	0.0592148	0.00928512	0	0.0359615	0	0.00143892	0.0495091	0.070415	0.220798	0	0.0243298	0	0.0984535	0	0.0164941	0.043	0.190334	1.01125
GSE84437_GSM2235799	0.0597675	0	0.0646986	0.0550899	0	0.281005	0.00175854	0.0383641	0.0186801	0	0.044155	0	0.0156379	0.0210099	0.0790984	0.110595	0.00823876	0.0495352	0.135855	0.00720766	0	0.00930361	0.044	0.188486	1.00538
GSE84437_GSM2235800	0.0446083	0	0	0.297228	0	0.225922	0.043269	0.0550808	0.0343014	0	0	0.00286483	0	0.0607897	0.0922237	0.0648236	0.0108947	0	0.0679938	0	0	0	0	0.500624	0.864839
GSE84437_GSM2235801	0.0184751	0.131476	0.128002	0.139503	0	0.190679	0	0.0351185	0.0813971	0	0.0164348	0	0	0.0635452	0.0172421	0.0782308	0	0.0296137	0.0702825	0	0	0	0	0.404408	0.914325
GSE84437_GSM2235802	0.0462765	0	0	0.134264	0	0.150992	0.114114	0.0410387	0.00584231	0	0	0.0444016	0	0.0789643	0.0948739	0.203741	0	0.0770098	0.00386835	0	0	0.00461399	0.016	0.282343	0.974799
GSE84437_GSM2235803	0.0225859	0	0.0500081	0.125544	0	0.248546	0.070405	0.0462679	0.0534446	0.000288308	0	0.028749	0	0.10061	0.0909685	0.0551241	0.00188915	0.00485154	0.100718	0	0	0	0.068	0.148937	1.03183
GSE84437_GSM2235804	0.00103624	0.00147162	0	0.166529	0	0.172999	0.0098184	0.0513681	0.0561876	0.0287665	0	0.0333337	0	0.0523824	0.102268	0.168796	0.0204574	0.00571299	0.128873	0	0	0	0.023	0.243388	0.992779
GSE84437_GSM2235805	0.0614488	0	0	0.100953	0	0.267224	0	0.020413	0.0971386	0	0	0.0508391	0.0208452	0.0153657	0.0544985	0.0877773	0.0420678	0.0209631	0.160467	0	0	0	0.065	0.153978	1.02883
GSE84437_GSM2235806	0	0.0227559	0	0.109482	0	0.127701	0	0.0414704	0.113076	0	0	0.0463841	0	0.104041	0.0199875	0.302697	0	0.062017	0.0376507	0	0.0127377	0	0.169	0.0936311	1.05878
GSE84437_GSM2235807	0.0861894	0	0.0685701	0.046106	0	0.219053	0	0.0274344	0	0	0	0.0513986	0	0.0653666	0.102693	0.0987971	0	0.0120656	0.22203	0	0	0.00029615	0.501	0.0338064	1.06973
GSE84437_GSM2235808	0.00502924	0.0161297	0.0847284	0.176618	0	0.0541195	0.0297843	0.0623482	0.108512	0	0	0.0635665	0	0.00172691	0.132532	0.14543	0.0378836	0	0.0815915	0	0	0	0.017	0.274102	0.97605
GSE84437_GSM2235809	0.0507965	0	0	0.337652	0	0.0200328	0.15636	0.0454302	0.0505369	0	0.0569423	0	0.0355937	0.0697093	0.0989036	0.0276911	0	0	0.0503513	0	0	0	0	0.429421	0.904899
GSE84437_GSM2235810	0.0382746	0	0	0.0241039	0	0.186821	0.0273512	0.0487783	0.0131155	0	0	0.025544	0	0.295269	0.0713005	0.135041	0	0.0387877	0	0.0785242	0	0.0170906	0.095	0.133012	1.05802
GSE84437_GSM2235811	0.0661309	0	0.0409309	0.11999	0	0.108044	0.0769847	0.0371831	0.0428389	0	0.00988903	0	0	0.160303	0.0512783	0.0997278	0.0134334	0	0.137256	0	0	0.036011	0.038	0.20271	0.997507
GSE84437_GSM2235812	0.0395406	0	0.0294262	0.119709	0	0.13499	0.0483498	0.0458269	0.0275859	0	0.0233892	0	0	0.204879	0.0610954	0.22133	0.0143167	0	0.029562	0	0	0	0.651	0.0135378	1.09185
GSE84437_GSM2235813	0.100417	0.0075291	0	0.0491333	0	0.288236	0.00816585	0.10798	0.0465683	0	0.0413906	0	0.021674	0.102681	0.09999	0.0261425	0	0.017962	0	0.0627441	0.0193864	0	0.033	0.21631	1.00717
GSE84437_GSM2235814	0.140348	0.0628009	0	0.132868	0	0.136517	0.0127847	0.0449387	0.0184911	0.0194138	0	0.0313811	0.00943713	0.0583569	0.0676936	0.0864454	0	0.00753123	0.170993	0	0	0	0	0.453238	0.890934
GSE84437_GSM2235815	0	0.0226882	0.0188612	0.108605	0	0.161055	0.123897	0.0685782	0.00205248	0	0	0.0174956	0	0.0717467	0.0685913	0.145338	0.0501833	0.0212458	0.115889	0	0	0.00377423	0.035	0.211872	0.994732
GSE84437_GSM2235816	0.0855745	0	0	0.0920556	0	0.307477	0.00808319	0.0421298	0.0208648	0	0	0.0364021	0	0.0307947	0.147792	0.0465035	0	0	0.10542	0	0	0.0769028	0.011	0.290029	0.975711
GSE84437_GSM2235817	0.0641258	0	0.0030055	0.102038	0	0.305579	0.0262002	0.0511378	0.00930258	0	0.019862	0	0.00507644	0.0741906	0.0680152	0.199315	0.0455045	0.00935652	0.0172906	0	0	0	0.163	0.0953714	1.05608
GSE84437_GSM2235818	0.0081278	0	0	0.204984	0	0.0848549	0.150403	0.0925788	0	0	0.00449531	0.017115	0	0	0.0826204	0.14431	0.0230125	0.0254658	0.0916044	0	0	0.070428	0.006	0.322777	0.951986
GSE84437_GSM2235819	0.0614895	0	0.0353801	0.0215033	0	0.18407	0	0.014719	0.0451776	0	0.0403124	0	0	0.314075	0.0483078	0.151799	0	0.00498248	0.0318194	0.0463634	0	0	0.006	0.319787	0.961919
GSE84437_GSM2235820	0.0896816	0.0635645	0.0933562	0.139514	0	0.0812811	0	0.0690296	0.0328924	0.00605934	0	0.0157418	0	0.061571	0.0304037	0.0479784	0.0129648	0.0104764	0.245485	0	0	0	0	0.498489	0.872328
GSE84437_GSM2235821	0.0601636	0	0.0557235	0.329336	0	0.0284113	0.0835496	0.0680552	0.0487558	0	0.00892696	0.00940112	0.0136327	0.0362438	0.0344221	0.140315	0.0276665	0.0279165	0.0274803	0	0	0	0.029	0.229721	0.996146
GSE84437_GSM2235822	0.0540393	0	0.00132061	0.0433814	0	0.150553	0.0170329	0.0536515	0.0498298	0	0.0190854	0.00381545	0	0.277738	0.0499898	0.18165	0.045781	0.0388117	0	0.0133204	0	0	0.016	0.28108	0.981252
GSE84437_GSM2235823	0.102702	0	0.0484883	0.161105	0	0.247559	0	0.0796298	0.0308394	0	0	0.0214063	0.0158813	0.0275461	0.0568009	0.0743675	0.00791347	0	0.125761	0	0	0	0.001	0.358288	0.936959
GSE84437_GSM2235824	0.117119	0.0458882	0.0138272	0.21144	0	0.123501	0.0451293	0.00527125	0.0630542	0	0.0457243	0	0.0121766	0.0158705	0.0730025	0.106695	0	0.0225865	0.098715	0	0	0	0	0.412635	0.910281
GSE84437_GSM2235825	0.0393644	0	0	0.0246961	0	0.225724	0.0169349	0	0.0347222	0	0.0133193	0	0.0405479	0.132347	0.088158	0.16528	0.0296097	0	0.189296	0	0	0	0.021	0.259692	0.978586
GSE84437_GSM2235826	0.110111	0	0	0.0821739	0	0.162226	0.0218636	0.0783353	0	0	0.0235088	0.0268446	0.00441124	0.0330237	0.170574	0.2081	0.0165387	0.00210845	0	0.0344351	0	0.0257452	0.019	0.267961	0.985435
GSE84437_GSM2235827	0.018768	0.0351856	0.0739319	0.174716	0	0.115013	0	0.0357893	0.0229815	0.0148374	0	0.0133964	0.000483511	0.00554941	0.0361615	0.0830522	0.025323	0.0219599	0.322852	0	0	0	0	0.511801	0.861855
GSE84437_GSM2235828	0.00808795	0	0	0.0776936	0	0.142385	0.0735122	0.0340643	0	0	0.0037937	0.0270763	0	0.330102	0.0823099	0.153267	0.0199369	0	0.0477715	0	0	0	0	0.377362	0.935037
GSE84437_GSM2235829	0.0426069	0	0.0154584	0.135871	0	0.128578	0.0754179	0.0464383	0.0676835	0.0405468	0	0.0185643	0	0.0540392	0.0903239	0.230237	0	0.0215944	0.0326393	0	0	0	0.001	0.365088	0.933407
GSE84437_GSM2235830	0.0383401	0	0.183608	0.0519489	0	0.22392	0	0	0.0900048	0	0	0.0771417	0	0.0495813	0.0555533	0.0450967	0	0.125731	0.0249059	0	0.00579125	0.0283781	0.548	0.027385	1.07122
GSE84437_GSM2235831	0.173046	0	0.0129153	0.118884	0	0.0427115	0	0.0813201	0.0321641	0	0	0.0490783	0	0.135888	0.115311	0.0691261	0	0.04307	0.122361	0	0	0.00412524	0.102	0.126768	1.03837
GSE84437_GSM2235837	0.0112446	0.0745767	0.0306351	0.0802765	0	0.177294	0.0105216	0.0251028	0.026371	0.0295811	0	0.0398311	0	0.0575408	0.0567555	0.184494	0	0	0.189868	0	0.00590689	0	0.029	0.230811	0.988337
GSE84437_GSM2235838	0.108241	0	0.0583403	0.087645	0	0.261875	0.00166907	0.0334004	0.17455	0	0.046441	0.000774476	0	0.0651664	0.100752	0.0319875	0	0.00485427	0.0138102	0	0.010494	0	0.206	0.0839452	1.07231
GSE84437_GSM2235839	0.216094	0	0.0327287	0.0829985	0	0.0940475	0	0.0700536	0.0642901	0	0	0.0411235	0	0.0825775	0.159827	0.0667246	0	0.0114478	0.0780873	0	0	0	0.184	0.0902732	1.06233
GSE84437_GSM2235840	0	0.00278581	0	0	0	0.316936	0.00257096	0.0388826	0.000688496	0	0.0956959	0	0	0.354697	0.0462262	0.0324113	0	0	0	0.109107	0	0	0.206	0.0838477	1.09505
GSE84437_GSM2235841	0.0113446	0.0496091	0	0.0798438	0	0.126831	0	0.02869	0.0137401	0	0	0.0210916	0.0260268	0.00608171	0.0289228	0.203705	0.0175038	0.00123374	0.36792	0	0	0.0174561	0	0.426714	0.904486
GSE84437_GSM2235842	0.0980157	0	0.0761981	0.0963952	0	0.165553	0.0134405	0.0645663	0.011836	0.000470891	0	0.0269482	0	0.0664065	0.05687	0.198929	0	0.0519378	0	0.0631912	0	0.00924095	0.173	0.0926226	1.04445
GSE84437_GSM2235843	0.0582587	0	0	0.095995	0	0.143653	0.017185	0	0.0396179	0	0	0.0152239	0.0417332	0.107165	0.0420698	0.149873	0.024309	0.00558954	0.250193	0	0	0.00913504	0.001	0.361811	0.933238
GSE84437_GSM2235844	0.0294757	0	0	0.146427	0	0.0500245	0.265865	0.0332818	0	0	0	0.0528284	0.0193406	0.0421607	0.104784	0.149847	0.00967376	0.011971	0.0843208	0	0	0	0.011	0.293014	0.966648
GSE84437_GSM2235845	0.031325	0	0	0.169442	0	0.0542349	0.167626	0.0595504	0.034948	0	0	0.00503404	0	0.16108	0.155247	0.132633	0.00427338	0	0.0246073	0	0	0	0.006	0.321025	0.95874
GSE84437_GSM2235846	0.0416423	0	0.0459798	0.0330301	0	0.281968	0.041585	0.0498578	0.0524067	0	0.0495507	0	0	0.127855	0.0456604	0.0636136	0.057709	0.0366578	0.0131378	0.053269	0	0.00607743	0.056	0.169787	1.01675
GSE84437_GSM2235847	0.0285306	0	0.0396783	0.306037	0	0.019612	0.185646	0.0787121	0.0190355	0	0.0379519	0	0.000950761	0	0.0791925	0.139519	0.0110539	0.000527737	0.0393274	0	0	0.0142242	0	0.411438	0.911945
GSE84437_GSM2235848	0.0441896	0.0782429	0	0.153597	0	0.295148	0	0.032991	0.0308305	0	0	0.0228183	0.0082748	0	0.0551599	0.11345	0	0.00400455	0.161294	0	0	0	0	0.377956	0.928605
GSE84437_GSM2235849	0.0456134	0	0.203158	0.16096	0	0.172352	0.0196988	0.0290303	0.0190435	0	0	0	0	0.0273019	0.0504752	0.104524	0.0158511	0.00690991	0.145082	0	0	0	0.004	0.341455	0.940291
GSE84437_GSM2235850	0.13344	0	0.104414	0.0929262	0	0.28775	0	0	0.0321022	0	0.0168754	0	0.0195399	0.0899277	0.0418187	0.0637803	0	0.0216052	0.0958204	0	0	0	0	0.445075	0.896024
GSE84437_GSM2235851	0.037971	0	0.218675	0.0767783	0	0.2781	0.0405663	0.0192718	0.0247472	0	0.041869	0	0	0.0480951	0.0377454	0.05694	0.0110626	0.030513	0.0248844	0.0208341	0	0.0319472	0.151	0.100797	1.03343
GSE84437_GSM2235852	0.260905	0.183621	0	0.128371	0	0.180443	0.00647937	0.0736646	0.0187923	0	0.0107347	0	0.00724025	0.0246924	0.00176693	0.037517	0	0.0642227	0.00155079	0	0	0	0	0.497129	0.867007
GSE84437_GSM2235853	0.0373409	0	0.0558884	0.346587	0	0.0109102	0.0943527	0.0843611	0.0769447	0	0.0635257	0	0.00502261	0.0576695	0.0486351	0.0417651	0.00294069	0.0391884	0.0348681	0	0	0	0	0.415573	0.912119
GSE84437_GSM2235854	0	0	0.0914192	0.112306	0	0.242034	0.0512374	0.0435611	0.0225444	0	0.00639091	0	0.00368459	0	0.030668	0.151192	0.0751622	0	0.1698	0	0	0	0	0.477489	0.882436
GSE84437_GSM2235855	0.0486419	0.0668251	0.0402508	0.350264	0	0.0493335	0.0400267	0.0784846	0.0187383	0.00204545	0	0.0264809	0	0.0348536	0.125398	0.0478836	0	0.00294243	0.0678306	0	0	0	0	0.565514	0.826483
GSE84437_GSM2235862	0.0269633	0	0.0128369	0.32282	0	0	0.155884	0.0541937	0.02229	0.0188006	0	0.0561354	0	0.0779636	0.0654621	0.139767	0.000194148	0	0.0466901	0	0	0	0	0.453596	0.890862
GSE84437_GSM2235863	0.0101178	0.0207327	0	0.104247	0	0.157212	0	0.0423651	0.0642684	0	0	0.0443701	0.0428265	0.0417682	0.0629674	0.160372	0.104899	0.0463733	0.0950674	0	0.00241405	0	0.023	0.243629	0.983336
GSE84437_GSM2235864	0.0549627	0	0.109137	0.0928065	0	0.233188	0	0.0167014	0.0513213	0	0	0.0373814	0.00303457	0.0667445	0.0217661	0.0875461	0.0334424	0.0134389	0.178529	0	0	0	0.021	0.26002	0.974409
GSE84437_GSM2235865	0.0938768	0	0.0464509	0.0817323	0	0.110239	0	0.0277191	0.0868281	0	0	0.0315349	0.00180271	0.140065	0.0547375	0.125859	0	0.0475364	0.121815	0	0	0.0298039	0.12	0.117602	1.0316
GSE84437_GSM2235866	0.0367484	0	0	0.0665238	0	0.108439	0	0.0253598	0.0587494	0.00544533	0	0.0416024	0	0.164011	0.0780861	0.158612	0.0940182	0	0.120921	0	0	0.0414835	0.004	0.338886	0.944623
GSE84437_GSM2235867	0.0568796	0	0.0156608	0.106025	0	0.159146	0.008566	0.070849	0.0355418	0.0014104	2.87893e-05	0.041333	0.0103112	0.0413802	0.161614	0.137794	0.0330029	0	0.0997966	0	0.00100982	0.0196502	0	0.426088	0.904281
GSE84437_GSM2235878	0.0687656	0	0.07624	0.0654863	0	0.221608	0.0442776	0.0648142	0.011262	0.00754317	0.000560335	0.00756524	0	0.270197	0.0513787	0.0239137	0	0.00895623	0	0.0605459	0	0.0168865	0.045	0.186107	1.01749
GSE84437_GSM2235879	0.0119237	0	0	0.00402171	0	0.26176	0.0390692	0.011307	0.0166205	0	0.00560754	0.0282549	0.0191986	0.0645027	0.0723142	0.193602	0.0611489	0.0467245	0.163945	0	0	0	0.006	0.31576	0.953021
GSE84437_GSM2235880	0.0169514	0.0280339	0.0366133	0.187245	0	0.352935	0	0	0.0243111	0	0	0.00755171	0.0288475	0.0365526	0.0412506	0.0649074	0.0221183	0.00189188	0.15079	0	0	0	0	0.509793	0.860714
GSE84437_GSM2235881	0.0865679	0	0.115758	0.0472626	0	0.176401	0	0.00900294	0.0286536	0	0.0100353	0.00483615	0.0359018	0.0818098	0.0114004	0.0705964	0.0153763	0.0201475	0.264857	0	0	0.0213941	0.005	0.331199	0.945133
GSE84437_GSM2235882	0.101122	0	0.0797776	0.161678	0	0.0900923	0.0381966	0.0704824	0	0	0	0.00586655	0.0204191	0.0124229	0.0873474	0.0789789	0.0415124	0.00628838	0.205815	0	0	0	0	0.456692	0.891168
GSE84437_GSM2235883	0.0133188	0.0424866	0.0777387	0.12641	0	0.131891	0.000226455	0.0457258	0.036539	0	0	0.032471	0.0102147	0.0733281	0.0425432	0.0549151	0.0149206	0	0.297271	0	0	0	0	0.586069	0.826288
GSE84437_GSM2235884	0.0669635	0.0607409	0.00953755	0.164291	0	0.0365369	0.00233906	0.0687959	0.0707612	0	0	0.0808515	0.0359502	0.0412671	0.05945	0.077455	0.00600487	0.0133911	0.205664	0	0	0	0	0.486398	0.874567
GSE84437_GSM2235885	0.012752	0	0.000976582	0.177841	0	0.128594	0.0942961	0.0474988	0.00832398	0	0.066851	0.00534879	0	0.178558	0.063874	0.151498	0.00498206	0	0.0586063	0	0	0	0	0.434994	0.89991
GSE84437_GSM2235886	0.00871875	0	0.00819937	0.0287329	0	0.157406	0	0	0.0163151	0	0.00902285	0	0	0.47335	0.0141	0.145435	0	0.0618968	0	0.0768223	0	0	0	0.393563	0.94674
GSE84437_GSM2235887	0.0488624	0	0	0.143447	0	0.116623	0	0.0204299	0.0720326	0	0.0392966	0.00115455	0	0.261724	0.162782	0.0958628	0.00412844	0	0.0336565	0	0	0	0.067	0.150172	1.0531
GSE84437_GSM2235888	0.153383	0.0858287	0.0820354	0.105853	0	0.256191	0	0.0126183	0.128572	0	0	0.0247258	0.00839597	0.0377004	0.00740382	0.0332711	0.00373492	0.00724828	0.0530394	0	0	0	0.014	0.286276	0.973557
GSE84437_GSM2235889	0.210539	0.0537948	0.0106075	0.0919204	0	0.072805	0	0.122168	0.131546	0	0	0.027863	0.001465	0.192943	0.0479134	0.0130777	0	0.00929875	0	0.0140576	0	0	0.205	0.084029	1.06696
GSE84437_GSM2235899	0.0555687	0.00493551	0.0261101	0.141946	0	0.225374	0	0.0614207	0.0475307	0	0	0.0285033	0.00823915	0.103586	0.063551	0.0166023	0.0132576	0.0125817	0.186357	0	0	0.00443596	0.005	0.324346	0.952638
GSE84437_GSM2235900	0.0355088	0.0338977	0	0.114578	0	0.149183	0	0.0238997	0.0401418	0	0	0.0511572	0.0401364	0.0611687	0.123645	0.144217	0.0419802	0	0.140488	0	0	0	0	0.510366	0.862674
GSE84437_GSM2235901	0.067945	0	0	0.0223786	0	0.166852	0.00571337	0	0.122224	0	0.0167001	0.00585222	0	0.328739	0.0755746	0.0565128	0.00340907	0.0196525	0.0714966	0.0369501	0	0	0.028	0.232998	1.00478
GSE84437_GSM2235902	0.0702046	0	0	0.190519	0	0.23718	0	0.00477518	0.0160551	0.0485014	0	0.00265799	0	0	0.0485739	0.112207	0.0192543	0.00147123	0.2486	0	0	0	0	0.392209	0.922182
GSE84437_GSM2235903	0.0799434	0	0	0.0491277	0	0.054163	0.0625328	0.0313211	0.0433499	0	0.0298158	0	0	0.440436	0.0547055	0.117322	0	0	0	0.0372822	0	0	0	0.477659	0.882175
GSE84437_GSM2235904	0.0815869	0	0	0.0281436	0	0.215196	0	0	0.0990634	0	0	0.04053	0	0.344372	0.0383648	0.0356209	0	0	0.113584	0	0	0.00353811	0.065	0.153632	1.04203
GSE84437_GSM2235905	0.0586238	0.105399	0	0.130475	0	0.17456	0	0.032625	0.0483819	0	0	0.0106904	0.00952587	0.19251	0.0425234	0.1167	0.0142497	0	0.0637364	0	0	0	0	0.457463	0.888708
GSE84437_GSM2235906	0.0426062	0	0.0293768	0.0412203	0	0.213271	0.0138358	0.0446794	0.0548294	0	0	0.0255573	0	0.232888	0.0449237	0.121685	0.00144579	0.0182948	0.104457	0.00455055	0	0.00637869	0.099	0.128828	1.03861
GSE84437_GSM2235907	0.0193133	0	0.030553	0.117988	0	0.115108	0.0824479	0.036259	0	0	0.045033	0.0865218	0.0136789	0.16414	0.0959747	0.089322	0	0.0818214	0	0.0127229	0	0.00911593	0.001	0.364408	0.938969
GSE84437_GSM2235908	0.0858373	0	0	0.148127	0	0.170678	0	0	0.106305	0	0.00735625	0.000324139	0	0.178888	0.0270737	0.178749	0	0	0.0966616	0	0	0	0.013	0.287304	0.970248
GSE84437_GSM2235909	0.0517318	0	0.0649932	0.0776304	0	0.205985	0.0655195	0.00488132	0.00466267	0	0	0.066707	0.0263432	0.162986	0.0779598	0.0753992	0.000391884	0	0.114809	0	0	0	0.029	0.229525	0.990398
GSE84437_GSM2235910	0.0138643	0	0.00943897	0.161872	0	0.05541	0.0772991	0.0481813	0.0469877	0	0.0111684	0.0488965	0.0174464	0.255547	0.108263	0.109642	0	0	0.0349756	0	0	0.00100824	0	0.471074	0.881313
GSE84437_GSM2235921	0.191445	0.0100549	0.0303925	0.0996741	0	0.0761845	0	0.086716	0.086627	0	0	0.0750192	0	0.23426	0.0427511	0.0222122	0	0	0.0438677	0.000796375	0	0	0.091	0.136136	1.04058
GSE84437_GSM2235922	0.0108481	0	0	0.256642	0	0	0.105037	0.0847986	0.0758055	0	0.0314896	0	0	0.233779	0.0788956	0.0845093	0	0	0.0381955	0	0	0	0	0.438622	0.898756
GSE84437_GSM2235923	0.0293439	0	0	0.1208	0	0.267033	0	0.0460672	0.151201	0	0	0.0502293	0.00655346	0.145147	0.0754224	0.0854491	0	0.0114484	0.0112265	0	0	7.87041e-05	0.407	0.0470918	1.09742
GSE84437_GSM2235924	0.0498275	0	0	0.132324	0	0.163615	0.0182846	0.0343155	0.174894	0	0	0.0522011	0	0.121465	0.138748	0.0503772	0	0	0.0639493	0	0	0	0.364	0.0546059	1.09045
GSE84437_GSM2235925	0.100531	0.100468	0.00378603	0.1504	0	0.189897	0	0.0569143	0.119431	0	0.0040443	0.0147375	0.0160806	0.0907676	0.00157371	0.0854722	0	0.0322292	0.0150281	0.0186397	0	0	0.029	0.227387	1.00096
GSE84437_GSM2235926	0.0649455	0	0.0378519	0.134686	0	0.0228021	0.0686719	0.0627071	0.0505928	0	0.00506866	0.0242555	0	0.247413	0.0988241	0.137838	0.000239394	0	0.0441038	0	0	0	0	0.508101	0.862002
GSE84437_GSM2235927	0.0141119	0	0	0.0183906	0	0.351523	0	0.0173924	0.0799027	0	0.0100064	0.0285307	0.00213135	0.151278	0.114297	0.116098	0	0.0963366	0	0	0	0	0.14	0.106449	1.06927
GSE84437_GSM2235928	0.0525504	0	0.0690559	0.104997	0	0.154277	0.0649884	0.00818005	0.000224807	0	0.00647863	0.0112658	0	0.083081	0.061465	0.193171	0.0151986	0.0463967	0.119432	0	0	0.00923816	0.771	-0.00109262	1.07192
GSE84437_GSM2235929	0.00614725	0.0744783	0	0.18046	0	0.114232	0.00365245	0.0337809	0.0248062	0.0270614	0	0	0.00139302	0.0235241	0.0460009	0.227084	0.0201558	0	0.217224	0	0	0	0	0.413166	0.909917
GSE84437_GSM2235930	0.0891084	0	0	0.0799899	0	0.10334	0	0.0163549	0.126755	0	0.011376	0.0240251	0	0.297496	0.0250328	0.0884823	0	0	0.109035	0.0290043	0	0	0.039	0.201569	1.01501
GSE84437_GSM2235931	0.0642855	0	0.0311286	0.209527	0	0.298077	0.0394644	0.0761336	0.050022	0	0.0425884	0	0.0179365	0.0396678	0.0356785	0.0408797	0.00140428	0.031514	0.0216924	0	0	0	0.001	0.361125	0.944538
GSE84437_GSM2235932	0	0.0125422	0	0.138102	0	0.196939	0	0.0833387	0.155971	0	0	0.111837	0	0.089227	0.0601029	0.0473772	0	0.0550228	0	0.0422078	0	0.00733118	0.042	0.194079	1.03721
GSE84437_GSM2235933	0.10837	0.0419808	0.0308291	0.113885	0	0.176074	0	0.0803815	0.00502654	0	0	0.0131215	0.0585564	0.0308504	0.0115463	0.123109	0.0371113	0.00838832	0.16077	0	0	0	0.02	0.262205	0.973491
GSE84437_GSM2235934	0.0245631	0	0.0370887	0.189796	0	0.0541187	0.121791	0.0602798	0.0026001	0	0.0584538	0	0	0.218447	0.0901544	0.108601	0	0	0.0241043	0	0	0.0100017	0	0.515576	0.857765
GSE84437_GSM2235935	0.0544387	0	0.132856	0.182313	0	0.143285	0.00168252	0.0275615	0.020609	0.0362974	0	0.0109403	0	0.0243962	0.0469189	0.121368	0.00782679	0	0.189507	0	0	0	0.009	0.299675	0.958878
GSE84437_GSM2235936	0.0590949	0	0.130133	0.0558068	0	0.184617	0	0.00974718	0.0355485	0	0	0.0111074	0.0219136	0.0180142	0.0415132	0.0336742	0.0605705	0	0.255361	0	0	0.0828974	0.163	0.0954939	1.0364
GSE84437_GSM2235937	0.0272367	0	0.0378423	0.0225448	0	0.377025	0	0	0.00169538	0	0	0.060797	0.0288908	0.124962	0.0297967	0.0676864	0.0632399	0.00258285	0.0485288	0	0	0.107172	0.063	0.157393	1.02831
GSE84437_GSM2235938	0.0693181	0	0.0710816	0.0453869	0	0.248938	0.0700505	0.010726	0.0168141	0	0	0.0422178	0.00638106	0.0478531	0.0398878	0.0721227	0.0297837	0.0663926	0.114946	0	0	0.0480999	0.136	0.107491	1.03098
GSE84437_GSM2235939	0.0391663	0.00130022	0.0301125	0.14468	0	0.268838	0	0.0107995	0.0471229	0	0	0.00930584	0	0.0115345	0.0608491	0.070968	0.0161118	0.00302019	0.286191	0	0	0	0	0.45877	0.887954
GSE84437_GSM2235940	0.00794867	0	0.10208	0.341561	0	0.0654356	0.0486057	0.0281465	0	0.0622895	0	0.00339723	0.00872578	0	0.0479192	0.0893735	0.017352	0.00801215	0.169153	0	0	0	0	0.488795	0.872036
GSE84437_GSM2235941	0.0001217	0.00110454	0	0.143669	0	0.128025	0.146667	0.0507841	0	0	0	0.097325	0.00764229	0.0208993	0.0957746	0.209448	0.0061205	0.00398282	0.0425773	0	0	0.0458598	0	0.41594	0.910315
GSE84437_GSM2235942	0.00388055	0	0.0519062	0.0540794	0	0.338091	0.017823	0	0.0313248	0	0	0.0643519	0.0302117	0.0636926	0.0676466	0.0813158	0.0172263	0.0215073	0.156943	0	0	0	0.05	0.174356	1.01701
GSE84437_GSM2235943	0.0312549	0	0.0458265	0.348545	0	0	0.138906	0.0467963	0	0	0.0485493	0.0343531	0.00264363	0.0853238	0.0363869	0.111944	0.00330729	0	0.0650082	0	0	0.00115539	0	0.454321	0.890224
GSE84437_GSM2235944	0.239444	0.0922333	0	0.112273	0	0.213137	0	0.0111433	0.0791089	0	0	0.0310845	0.0265438	0.063117	0.00533849	0.0496034	0	0.0452069	0.0317665	0	0	0	0	0.416337	0.910126
GSE84437_GSM2235945	0.0578184	0	0.0262964	0.0411726	0	0.0186054	0	0.0357617	0.108191	0	0	0.0284812	0	0.373648	0.11987	0.153878	0	0	0.0273022	0.0089742	0	0	0	0.411829	0.92037
GSE84437_GSM2235946	0.0432983	0	0	0.0927101	0	0.0834859	0	0.0611466	0.104749	0	0.0328915	0.0011642	0.00207124	0.19623	0.186379	0.0955023	0	0.0522018	0.0272766	0	0	0.0208933	0.006	0.315457	0.96929
GSE84437_GSM2235947	0.0260449	0.00586829	0.0304437	0.270443	0	0	0.14446	0.064445	0.0247862	0	0.0903849	0	0.017561	0.0409845	0.0878328	0.131814	0	0.0171464	0.0321196	0	0	0.0156655	0	0.412438	0.911477
GSE84437_GSM2235948	0.222105	0.0462914	0.00595819	0.0993505	0	0.163689	0	0.0130926	0.0329254	0	0	0.027859	0.027866	0.10773	0.0166699	0.0552962	0	0.0201819	0.157342	0.00364339	0	0	0	0.393456	0.919157
GSE84437_GSM2235949	0.033003	0.0193596	0.124588	0.139031	0	0.0576459	0.0826363	0.0765859	0.0410472	0	0.0542252	0	0.0233826	0.0862403	0.0760998	0.0377782	0.0210543	0.0553042	0.0720182	0	0	0	0	0.422239	0.906552
GSE84437_GSM2235950	0.0402207	0	0.00366587	0.174923	0	0.173609	0	0.00986447	0	0.00414214	0	0.0209536	0.0172962	0	0.0266958	0.141151	0	0.00791518	0.379564	0	0	0	0	0.395117	0.922625
GSE84437_GSM2235951	0.0380333	0	0	0.135153	0	0.303326	0	0.000210524	0.0404197	0.0254018	0	0.00852991	0.0123073	0	0.100941	0.192701	0.0185343	0.0024593	0.121983	0	0	0	0.004	0.335937	0.948996
GSE84437_GSM2235952	0.0351601	0	0	0.303925	0	0	0.12322	0.0870464	0.0206108	0	0	0.197603	0.0139977	0.0281173	0.107482	0.0310221	0	0.0221059	0.0214574	0	0	0.008252	0.008	0.303301	1.00399
GSE84437_GSM2235953	0.0295085	0	0.0056235	0.0642511	0	0.168744	0	0.0211482	0.0785478	0	0	0.0843191	0	0.0699537	0.0565065	0.0718149	0.00408851	0.0274287	0.318065	0	0	0	0.096	0.132131	1.04474
GSE84437_GSM2235954	0.0696653	0	0.0713281	0.121703	0	0.0879715	0.121903	0.0686705	0.0442091	0	0.0604988	0	0.00818057	0.0261554	0.063674	0.126526	0.0485538	0	0.0809602	0	0	0	0	0.39056	0.919838
GSE84437_GSM2235955	0.0640393	0	0.0249977	0.0972413	0	0.190558	0.0521901	0.0604288	0.0254556	0	0.0124671	0	0	0.161966	0.056542	0.120704	0	0	0.13341	0	0	0	0	0.466038	0.885551
GSE84437_GSM2235956	0.0433423	0	0.0112839	0.0271071	0	0.22835	0	0.043387	0.0408773	0	0.00275682	0.0388753	0	0.182937	0.0844557	0.0900844	0.00483156	0.0354553	0	0.147454	0	0.0188018	0.065	0.152694	1.04054
GSE84437_GSM2235957	0.00786574	0	0	0.0651212	0	0.140305	0.124529	0.0335198	0	0	0.0435108	0.0234986	0	0.200273	0.0830135	0.180957	0.0293356	0	0.0680712	0	0	0	0.011	0.292911	0.968465
GSE84437_GSM2235958	0.00838931	0	0	0.0649545	0	0.196458	0	0.00740817	0.0694552	0.00159335	0	0.0288237	0.00193315	0.0578229	0.0370247	0.242116	0.0206926	0	0.263329	0	0	0	0.017	0.275617	0.974448
GSE84437_GSM2235959	0.0340306	0	0.0758414	0.163009	0	0.132377	0.150458	0.0700688	0	0	0.052265	0	0	0.0591179	0.123286	0.0872266	0	0.0132042	0.0391153	0	0	0	0.038	0.203517	1.00753
GSE84437_GSM2235960	0.0556849	0	0	0.0329513	0	0.257333	0.0483022	0.0488264	0.0088713	0	0.0404433	0.011511	0.00101095	0.186969	0.0648517	0.0639471	0	0	0	0.143176	0	0.0361223	0.057	0.167785	1.03105
GSE84437_GSM2235961	0.0565324	0	0	0.0284538	0	0.254937	0.00704194	0	0	0	0.0532762	0	0.0176329	0.0659559	0.0264711	0.312502	0.0470171	0	0.130179	0	0	0	0.044	0.189077	1.00966
GSE84437_GSM2235962	0	0.0100755	0	0.133211	0	0.138202	0.0752867	0.0345836	0.00875199	0	0	0.0839584	0	0.0632111	0.220909	0.122893	0	0.0336044	0.055032	0	0	0.0202819	0	0.45394	0.8957
GSE84437_GSM2235963	0.0814252	0	0	0.0454371	0	0.304945	0	0.0224983	0.0570776	0	0.0402902	0	0	0.196144	0.0858088	0.0784659	0.0101408	0	0.0674953	0	0	0.0102719	0.273	0.0671522	1.06974
GSE84437_GSM2235964	0.0832118	0	0.0426663	0.181345	0	0.0978362	0.086004	0.0530255	0.0672686	0	0.0308923	0	0.00582801	0.0689489	0.0936379	0.057424	0.0483377	0	0.0835741	0	0	0	0	0.457957	0.888967
GSE84437_GSM2235965	0	0	0.0297238	0.469713	0	0	0.126759	0.0334506	0.12084	0	0	0.0154334	0.0569965	0.0331055	0.0267062	0.087272	0	0	0	0	0	0	0.027	0.237601	1.01769
GSE84437_GSM2235966	0.0689051	0	0.295286	0.148801	0	0.222473	0.0465546	0	0.00299999	0	0.038823	0	0.0145591	0.00058385	0.0293919	0.0353628	0.0106367	0.00786298	0.0777598	0	0	0	0.001	0.354743	0.935841
GSE84437_GSM2235967	0.0734667	0	0.00295572	0.126055	0	0.113249	0.0295682	0.0201082	0.0565078	0	0	0.0218417	0	0.370809	0.00775286	0.137837	0	0	0.0398486	0	0	0	0.258	0.0712138	1.09395
GSE84437_GSM2235968	0.0510857	0	0	0.0516985	0	0.291678	0	0.000840294	0.0664907	0	0	0.0403833	0.00550852	0	0.0533035	0.29476	0.121226	0	0.0230252	0	0	0	0.453	0.0407129	1.07744
GSE84437_GSM2235969	0.0131921	0	0	0.273055	0	0.0429465	0.213547	0.0926649	0.0168051	0	0	0.0453938	0.0216962	0.0700315	0.0728463	0.0691183	0.00460698	0	0.0605057	0	0.00359073	0	0.007	0.309118	0.965265
GSE84437_GSM2235970	0.0829835	0.0307813	0.0121577	0.228547	0	0.16425	0	0.0350936	0.0556601	0	0	0.0343231	0.00786555	0.0515483	0.057146	0.130099	0.0359331	0.0225042	0.0511078	0	0	0	0	0.421178	0.906544
GSE84437_GSM2235971	0.00967204	0.0818766	0.0482626	0.242121	0	0.253294	0	0.0813359	0.0803634	0	0	0.0178067	0.0074996	0.0104954	0.0375323	0.106795	0	0.0117527	0.0111925	0	0	0	0	0.387483	0.929409
GSE84437_GSM2235972	0	0	0.00390675	0.274403	0	0.144357	0.235107	0.0430379	0.028887	0	0	0.0347277	0.0483586	0.0274533	0.041463	0.0662079	0	0.0102722	0.0418186	0	0	0	0.054	0.171875	1.03733
GSE84437_GSM2235973	0.0818903	0	0	0.0802958	0	0.242566	0	0.0386158	0.151298	0	0	0.0248894	0.0277666	0.108771	0	0.10572	0.0348015	0.0592144	0	0.0441708	0	0	0.617	0.0169995	1.08965
GSE84437_GSM2235974	0.0605522	0	0	0.156038	0	0.105554	0.0830778	0.076204	0.111802	0	0.0303985	0	0.0296415	0.161387	0.0224347	0.0361841	0	0.0104961	0	0.10775	0.00848044	0	0.366	0.0542316	1.07659
GSE84437_GSM2235975	0.0084601	0	0.0156293	0.347199	0	0	0.120537	0.0575884	0.111857	0	0	0.0761602	0.0223122	0.0791072	0.0637186	0.0162494	0.0108171	0	0.0703642	0	0	0	0	0.470458	0.883016
GSE84437_GSM2235976	0.00406894	0	0.0198356	0.436545	0	0	0.200167	0.0913313	0.0167227	0	0	0.0418585	0	0.0321468	0.0313081	0.0378979	0.00486678	0	0.0778121	0	0	0.00543987	0	0.442237	0.901835
GSE84437_GSM2235977	0.0320828	0	0	0.0403931	0	0.257388	0	0.0655467	0.138045	0	0	0.125049	0	0.065211	0.0638377	0.157897	0	0.0209755	0.0335742	0	0	0	0.14	0.106213	1.06755
GSE84437_GSM2235978	0.0419811	0	0.0186516	0.374977	0	0	0.109219	0.0570686	0.0165148	0	0	0.0235162	0.00116089	0.037217	0.0641449	0.110551	0.0196166	0.0032111	0.122171	0	0	0	0	0.496839	0.867547
GSE84437_GSM2235979	0.0397422	0	0.109919	0.0377459	0	0.223817	0	0.00220582	0.113208	0	0.00297727	0.00517171	0.00795444	0.126493	0.0230929	0.0964337	0.0553214	0.00339475	0.123298	0.0292243	0	0	0.014	0.285508	0.963545
GSE84437_GSM2235980	0	0	0.0137403	0.132895	0	0.0494018	0	0.0248446	0.0411927	0	0.0699103	0.212694	0	0	0.0813611	0.0643072	0.00250755	0.0107479	0.118848	0	0	0.17755	0	0.500301	0.87255
GSE84437_GSM2235981	0.0357342	0	0.0345916	0.136758	0	0.0558437	0.087047	0.108999	0.0557857	0	0.032302	0	0	0.119747	0.0799858	0.198431	0.0124059	0.0101722	0.0321971	0	0	0	0.007	0.304391	0.959353
GSE84437_GSM2235982	0	0.0130652	0	0.065159	0	0.130044	0.0412279	0.0256543	0.0319749	0	0	0.0705755	0.00654512	0.0399893	0.0792641	0.213695	0.17413	0.00733097	0.0821243	0	0	0.0192212	0.002	0.353783	0.937302
GSE84437_GSM2235983	0.00968066	0.0165435	0.103245	0.205295	0	0.00354147	0.116539	0.0629467	0.0439808	0	0	0.0294908	0.0205699	0.132132	0.088099	0.0957873	0.0189454	0.00633379	0.0463395	0	0	0.000530302	0	0.601432	0.821393
GSE84437_GSM2235984	0.0428408	0	0.0544102	0.127098	0	0.18722	0.0142696	0.00878691	0.0445417	0	0	0.0406094	0.00224899	0.0521171	0.0429931	0.0645646	0.0273999	0.0272862	0.263081	0	0	0.000532056	0	0.409382	0.911895
GSE84437_GSM2235985	0.0874283	0	0.00905194	0.0648969	0	0.102712	0.0264271	0.0311943	0.0384334	0	0.00104783	0.00935856	0	0.247808	0.0591147	0.126794	0.0418335	0	0.0373498	0	0	0.11655	0.005	0.325456	0.955997
GSE84437_GSM2235986	0.0240208	0	0.0860229	0.14289	0	0.218661	0	0.0017839	0.0241442	0	0	0.0591849	0.00141389	0.00648406	0.0505269	0.0761548	0.0581925	0	0.250519	0	0	0	0.013	0.287147	0.968082
GSE84437_GSM2235987	0.00924541	0	0	0.196224	0	0.107602	0.095819	0.0590526	0.00618705	0	0.00573398	0.0492361	0	0.0245157	0.0504172	0.163588	0.029381	0.0486759	0.138933	0	0	0.0153887	0	0.396689	0.917672
GSE84437_GSM2235988	0.0295023	0	0.211787	0.0954742	0	0.327484	0	0.0108721	0.0535988	0	0	0.0379721	0.0149526	0.00608526	0.0406536	0.0386694	0.0153644	0.0164614	0.101123	0	0	0	0.043	0.193151	1.0057
GSE84437_GSM2235991	0.0581072	0	0.0664796	0.053275	0	0.195811	0	0.0110048	0.0836487	0	0	0.0271025	0	0.129985	0.0741416	0.210624	0	0	0.0898204	0	0	0	0	0.397414	0.917056
GSE84437_GSM2235992	0.0850341	0	0.219413	0.124283	0	0.187862	0	0.00984571	0.0281814	0	0.0205688	0.0391071	0.0449965	0.0750895	0.0223314	0.0518902	0	0.0112004	0.0801967	0	0	0	0.044	0.188491	0.998903
GSE84437_GSM2235993	0.0327394	0	0.0565945	0.265568	0	0.0636964	0.102166	0.0873455	0.0262411	0	0	0.0285904	0	0.0459535	0.103649	0.0688286	0.0197952	0	0.0988325	0	0	0	0	0.570637	0.828814
GSE84437_GSM2235994	0.0102126	0	0.111813	0.0937947	0	0.174314	0	0	0.104972	0	0	0.116169	0	0	0.0169582	0.274786	0	0	0.0934131	0	0	0.00356734	0.479	0.0374882	1.07549
GSE84437_GSM2235995	0.00503583	0.00820264	0.00915328	0.0150536	0	0.285267	0.0504421	0.0228497	0.0476792	0	0	0.110195	0	0.137976	0.0371622	0.0540084	0	0.0748464	0.121546	0	0	0.0205818	0.133	0.110534	1.05117
GSE84437_GSM2235996	0	0.0183191	0.0247111	0.118905	0	0.0175278	0.206435	0.000989596	0.0546443	0	0.0202237	0.0438603	0	0.214349	0.0412142	0.0627838	0	0.0811198	0	0.0217943	0	0.0731229	0.006	0.311144	0.960992
GSE84437_GSM2235997	0	0	0	0.140971	0	0.154408	0.0484463	0.032393	0.0767634	0	0.0301609	0.0266829	0	0.264343	0.0458214	0.0284492	0	0.00309646	0	0.148465	0	0	0.04	0.200126	1.02922
GSE84437_GSM2235998	0.0642553	0	0	0.140048	0	0.183199	0.0738051	0.0932959	0.0551512	0	0.0642318	0.00591026	0	0.0198702	0.0691312	0.129604	0.0496474	0.00810239	0.0430089	0	0	0.000739065	0.055	0.171363	1.02353
GSE84437_GSM2235999	0.0232301	0.0179047	0	0.118717	0	0.187438	0.0457971	0.0561417	0.0190611	0	0.0597915	0.00326792	0	0.103071	0.097381	0.133099	0.0705289	0	0.0506889	0	0	0.0138814	0.044	0.189505	1.0118
GSE84437_GSM2236000	0.0605011	0	0.0478406	0.0306146	0	0.0905745	0	0.0121308	0.127719	0	0.074996	0	0.00875301	0.42125	0.0370086	0.055724	0	0	0	0.0328878	0	0	0.408	0.0469055	1.10939
GSE84437_GSM2236001	0.0629619	0	0	0.11857	0	0.382136	0	0.0176345	0.00571093	0	0	0.00769849	0.0211495	0	0.0443435	0.196532	0	0.0495528	0.0937101	0	0	0	0.007	0.303551	0.964363
GSE84437_GSM2236002	0.062514	0	0	0.0713618	0	0.213472	0.0319592	0.0490321	0.0669083	0	0.0307037	0.0304785	0	0.277605	0.0433365	0.0654207	0	0.0360461	0.0211625	0	0	0	0.191	0.0883529	1.06988
GSE84437_GSM2236003	0.0138512	0	0	0.0809819	0	0.325052	0	0.0188164	0.0948396	0	0	0.107453	0.0195725	0	0.0303102	0.197659	0.00808328	0.0219688	0.0814133	0	0	0	0.041	0.198185	1.02115
GSE84437_GSM2236004	0.0170854	0	0	0.109119	0	0.270069	0.0173271	0	0.0560521	0	0	0.0332287	0.0135154	0.104729	0.10514	0.137912	0.0196492	0.0440305	0.0721429	0	0	0	0.027	0.236954	0.995763
GSE84437_GSM2236005	0.00885149	0.00373764	0.0212449	0.0543911	0	0.179723	0.0889371	0.0481123	0.0160996	0	0.0737295	0.007915	0	0.32502	0.113556	0.0290627	0	0.00993747	0.0196822	0	0	0	0.038	0.203721	1.02347
GSE84437_GSM2236006	0	0.0192385	0	0.105963	0	0.133988	0.0114132	0.122329	0.087548	0	0.0228995	0	0	0.216176	0.0716541	0.173609	0	0.00939292	0	0.025789	0	0	0.039	0.201565	1.01769
GSE84437_GSM2236007	0.0141105	0	0	0.110342	0	0.151706	0.0877383	0.014709	0.00460391	0	0	0.0740229	0.000766377	0	0.0795033	0.314999	0.00264519	0.0790768	0.0438187	0	0	0.021958	0	0.42794	0.903427
GSE84437_GSM2236008	0.0452135	0	0	0.14106	0	0.239976	0.00278267	0.0654676	0.0199345	0.0408083	0	0.0394509	0	0	0.0982319	0.230998	0.00904604	0.00467289	0.0623583	0	0	0	0	0.419353	0.908604
GSE84437_GSM2236009	0.0451694	0	0	0.170523	0	0.180389	0	0.0363662	0.0775299	0	0	0.0509847	0.0155272	0.0418928	0.0854643	0.229313	0.00289088	0.0073435	0.0566065	0	0	0	0.058	0.165865	1.02867
GSE84437_GSM2236010	0.0653053	0.00479139	0.0310337	0.0752692	0	0.24371	0	0.0155216	0.0754631	0.00456297	0	0.0414716	0	0.0203129	0.0147037	0.0442814	0.00439866	0.00575156	0.353423	0	0	0	0	0.470849	0.882013
GSE84437_GSM2236011	0.0687527	0	0	0.232157	0	0	0.129257	0.0858401	0.0368385	0	0	0.043009	0.0323881	0.121925	0.0773645	0.0479392	0.00235525	0	0.122174	0	0	0	0.013	0.286584	0.968677
GSE84437_GSM2236012	0.0688939	0	0.00113128	0.0460484	0	0.153791	0.0181299	0.0607049	0.0432882	0.00864603	0	0	0.00659202	0.0532313	0.167503	0.105852	0.0171099	0.0892815	0.13855	0	0	0.0212467	0.152	0.100174	1.05908
GSE84437_GSM2236013	0.030939	0	0.00307225	0.0233525	0	0.21199	0.0264648	0.0752269	0.0160612	0	0	0.0123562	0	0.223378	0.0462422	0.133161	0.0284523	0.0748807	0	0.0934872	0	0.000935831	0.028	0.232706	1.00043
GSE84437_GSM2236014	0.0010783	0	0	0.329412	0	0	0.261274	0.0106032	0	0	0.0914013	0	0	0.0798911	0.0409905	0.0615838	0.0116361	0	0.052213	0	0	0.0599168	0.13	0.112622	1.06412
GSE84437_GSM2236015	0.164277	0.0937483	0.0244384	0.0923396	0	0.146158	0	0.0558191	0.0552872	0.106843	0	0.0368062	0	0.0582487	0.0585659	0.0484483	0	0.0163528	0.0426673	0	0	0	0.004	0.337243	0.949309
GSE84437_GSM2236016	0.0710815	0	0.0245134	0.14636	0	0.0804758	0.046271	0.0792289	0.00528693	0.0308407	0	0.0621261	0	0.0770177	0.0909144	0.0882997	0.00815737	0.0566859	0.12163	0	0	0.0111106	0.201	0.0856262	1.05459
GSE84437_GSM2236017	0.00196843	0.0129117	0.0650062	0.172701	0	0.275696	0	0.0432046	0.0868161	0	0	0.0303821	0	0.0251034	0.0673666	0.157332	0	0	0.0187771	0.0427347	0	0	0.147	0.102851	1.06161
GSE84437_GSM2236018	0.0544051	0	0	0.0402912	0	0.515667	0	0.0519965	0.0192142	0	0.0776846	0	0.00946495	0.0295551	0.0354095	0.0234945	0	0.0215328	0	0.0945858	0.0266992	0	0.06	0.161683	1.05261
GSE84437_GSM2236019	0.103744	0	0.0543764	0.0822592	0	0.219141	0.0505635	0	0.0368777	0	0	0.0276392	0	0.157432	0.0924342	0.0909358	0.0176502	0	0.0669459	0	0	0	0.395	0.0491052	1.06441
GSE84437_GSM2236020	0.025138	0	0.143244	0.165714	0	0.0583985	0.0924841	0.0980821	0	0.00188988	0	0	0	0.0195817	0.171872	0.0536575	0.0361063	0.0641407	0.0643883	0	0	0.00530311	0.059	0.164038	1.02567
GSE84437_GSM2236021	0.05574	0	0	0.225655	0	0.145427	0.0244957	0.0548065	0	0	0	0.0222568	0.00446759	0	0.10237	0.198746	0.0163402	0	0.149695	0	0	0	0.022	0.254862	0.985202
GSE84437_GSM2236022	0.0667544	0	0	0.100268	0	0.180699	0.0183205	0.101314	0.0221563	0	0	0.023392	0	0.0667537	0.0422191	0.108596	0	0.129585	0.139942	0	0	0	0.227	0.0785262	1.05458
GSE84437_GSM2236023	0.048772	0.0388848	0.0251415	0.0585328	0	0.237246	0.0794212	0.0363288	0.00243136	0	0.0575213	0	0.00593983	0.113409	0.122693	0.0915586	0.030933	0.00969626	0.0414906	0	0	0	0	0.400001	0.916176
GSE84437_GSM2236024	0.193623	0.260916	0	0.128984	0	0.164761	0.0215997	0.0215419	0.0453304	0	0	0	0	0.0695273	0.034454	0.0211076	0	0.0150173	0.0231375	0	0	0	0	0.44825	0.894418
GSE84437_GSM2236025	0.116938	0.31779	0.0105275	0.0887269	0	0.18211	0	0.044186	0.0469494	0.0115652	0	0	0	0.0581414	0.00880386	0.0486934	0	0.0293081	0.0362601	0	0	0	0	0.471108	0.881594
GSE84437_GSM2236026	0.0412838	0	0.0238236	0.114513	0	0.218954	0.00439672	0.0171666	0.059692	0	0	0.0259657	0	0.0637464	0.0240116	0.129311	0	0.0146957	0.26244	0	0	0	0.016	0.280556	0.971805
GSE84437_GSM2236027	0.0239412	0	0.034731	0.189533	0	0.0324775	0.0115994	0.00801275	0.00250371	0	0	0.0869589	0.0201802	0.152176	0.0232994	0.156772	0	0.0090203	0.200474	0	0	0.0483217	0.07	0.148049	1.03201
GSE84437_GSM2236028	0	0	0.00144605	0.0469404	0	0.202804	0.146231	0.0270278	0	0.00272173	0	0.011315	0	0.113923	0.108769	0.192621	0	0.0916602	0	0.00718314	0.0021366	0.0452209	0.016	0.28184	0.975834
GSE84437_GSM2236029	0.136634	0.0389562	0	0.268229	0	0.100398	0.021065	0.0850486	0.101971	0	0	0.0128999	0	0.0785383	0.0912475	0.0314728	0.00589922	0	0.02764	0	0	0	0	0.465379	0.884845
GSE84437_GSM2236030	0.0462561	0	0	0.0760022	0	0.136452	0.0355456	0.012094	0.0597192	0	0	0.0305941	0	0.264407	0.0616476	0.205005	0	0.00367512	0	0.0483824	0	0.0202193	0.02	0.26188	0.992206
GSE84437_GSM2236031	0.0395785	0.17639	0	0.141343	0	0.111865	0.0203139	0.0267512	0.0525694	0	0.00784529	0	0.0323335	0.0396441	0.0453063	0.17186	0	0.0312896	0.10291	0	0	0	0.007	0.304649	0.956263
GSE84437_GSM2236032	0.0734132	0	0.0437099	0.176388	0	0.111956	0.150872	0.0788182	0.0156323	0	0.0293091	0.0394398	0	0.0135795	0.0945696	0.0471508	0.0237596	0.0580169	0.0358648	0	0	0.00752072	0.003	0.351547	0.941653
GSE84437_GSM2236033	0.105847	0	0.0242762	0.0677798	0	0.166955	0	0.0249184	0.0786075	0	0.00860983	0	0.00770674	0.309434	0.0439684	0.120336	0	0	0.0415604	0	0	0	0.031	0.224882	1.00579
GSE84437_GSM2236034	0.0506706	0.0305035	0.00899665	0.150503	0	0.183742	0.0730846	0.0620589	0.0965101	0	0.0316308	0	0	0.116536	0.114487	0.0498249	0	0	0.0314513	0	0	0	0.001	0.370422	0.933629
GSE84437_GSM2236036	0.0736618	0	0.0716934	0.0566405	0	0.262045	0.0253191	0.0207478	0.00449118	0	0	0.027568	0.0174144	0	0.0241012	0.0542652	0.0375476	0.0861903	0.238314	0	0	0	0.028	0.235378	0.98596
GSE84437_GSM2236037	0.0184376	0	0	0.0434315	0	0.127858	0	0.00722375	0.0491927	0.00128246	0	0.00620669	0	0.307577	0.0273686	0.256411	0.0277371	0.00208603	0.125188	0	0	0	0	0.561258	0.828306
GSE84437_GSM2236038	0.0800404	0	0.0863784	0.235535	0	0.193255	0.0302628	0.0452908	0.0110084	0	0	0	0.00453682	0.0150311	0.0434297	0.100597	0.00428151	0.00463816	0.145715	0	0	0	0.004	0.341792	0.943328
GSE84437_GSM2236039	0.0695701	0	0	0.109101	0	0.259858	0.00398435	0.0514504	0.0609995	0	0.00831291	0.0114731	0	0.164406	0.0556446	0.0821476	0.0107305	0.0372813	0.0750406	0	0	0	0.173	0.0927816	1.05753
GSE84437_GSM2236040	0.0360156	0	0	0.136235	0	0.219095	0	0.0446906	0.0553937	0	0	0.0845964	0	0.0118316	0.0299489	0.0583807	0	0.0348128	0.141925	0	0	0.147075	0.318	0.060598	1.08162
GSE84437_GSM2236041	0.0298392	0.033729	0	0.102705	0	0.141749	0.00157603	0.0465093	0.0314938	0.0451505	0	0.0436626	0.00201869	0.031534	0.0381024	0.0909432	0.0139713	0.0217674	0.325248	0	0	0	0	0.592479	0.815921
GSE84437_GSM2236042	0.109456	0	0.0335565	0.106474	0	0.271401	0	0.0234237	0.00140952	0	0	0.0561047	0.00202694	0.176155	0.0861222	0.0244147	0.000422396	0	0.109032	0	0	0	0.046	0.183542	1.01823
GSE84437_GSM2236043	0.0521046	0	0.0844317	0.0953118	0	0.19644	0	0.0198122	0.0468158	0	0	0.0086257	0	0.144533	0.0623095	0.0800075	0.0331516	0.0234962	0.146709	0	0	0.00625068	0.006	0.313611	0.95254
GSE84437_GSM2236044	0.111352	0	0.0579548	0.0753407	0	0.305802	0.0176996	0.0488564	0.0623525	0	0.0125919	0.0249231	0	0.13485	0.0647972	0.0734098	0	0.00724895	0.00282134	0	0	0	0.693	0.00843532	1.09552
GSE84437_GSM2236045	0.0612004	0	0.0628418	0.142521	0	0.130521	0.0801889	0.0827278	0.0553294	0.0186418	0.0100679	0	0	0.08832	0.0800097	0.0530251	0	0.0372198	0.0973857	0	0	0	0.007	0.308971	0.956358
GSE84437_GSM2236046	0.0482843	0	0.0736307	0.145431	0	0.142963	0	0.0567394	0.0654979	0	0	0.0818161	0.00342949	0.0529485	0.0580347	0.116704	0.0168476	0.0144562	0.123217	0	0	0	0.043	0.190741	1.00843
GSE84437_GSM2236047	0.0312591	0.389147	0	0.0214539	0	0.0954581	0	0.0514393	0.0395517	0.0597731	0	0.0468	0	0.108974	0.00540291	0.0683494	0	0.00414202	0	0.07825	0	0	0	0.393812	0.921266
GSE84437_GSM2236048	0	0.0437367	0	0.121657	0	0.133331	0.118624	0.0755977	0	0	0	0.0365986	0	0.0256063	0.0987205	0.179092	0.00841943	0.0130876	0.140465	0	0.00506333	0	0.017	0.274195	0.972193
GSE84437_GSM2236049	0.270683	0.282848	0.0102664	0.0209187	0	0.105457	0.0291876	0.10033	0.00493353	0.0506823	0	0	0	0.0485113	0.00239599	0.0532375	0	0.0160357	0.00451334	0	0	0	0	0.466457	0.885505
GSE84437_GSM2236050	0.109408	0	0	0.0317037	0	0.294052	0.0177529	0.0469945	0.112221	0	0	0.035512	0	0.107518	0.0299595	0.165463	0.0270774	0.00528299	0.016124	0	0.000931124	0	0.278	0.0662628	1.06947
GSE84437_GSM2236051	0.10772	0.114645	0	0.194681	0	0.0966306	0.0230463	0.0505512	0.020409	0.0204333	0	0.0604244	0	0	0.0233456	0.15719	0.00373385	0	0.115151	0	0.012039	0	0.047	0.1811	1.01725
GSE84437_GSM2236052	0.025363	0	0	0.0518304	0	0.182378	0	0.0265715	0.0897311	0	0	0.0796572	0	0.173732	0.0781593	0.0709489	0	0	0.211785	0	0	0.00984398	0.439	0.043008	1.07905
GSE84437_GSM2236053	0.0570451	0	0	0.0552091	0	0.216219	0	0.0131544	0.103833	0	0	0.0213407	0	0	0.0397659	0.371485	0.028147	0.00447741	0.0812122	0	0.00811052	0	0.153	0.0994446	1.05059
GSE84437_GSM2236054	0.037042	0	0	0.0363302	0	0.168702	0.0121315	0.0576536	0.105115	0	0	0.0185562	0.000934154	0.103907	0.0273319	0.196359	0.0772245	0.00676742	0.137923	0	0.0140209	0	0.001	0.364666	0.931625
GSE84437_GSM2236055	0.121909	0	0	0.0994316	0	0.205079	0.0252637	0.0251324	0.119408	0.0136466	0	0	0	0.0135185	0.0612194	0.180862	0.0764288	0	0.0539041	0	0.00419717	0	0.357	0.0557198	1.06353
GSE84437_GSM2236056	0.1165	0	0	0.0877807	0	0.397187	0	0.0145161	0.113066	0	0	0.0399238	0	0.0285661	0.0185156	0.0947114	0	0.0548455	0.0343881	0	0	0	0.25	0.0737341	1.08518
GSE84437_GSM2236057	0.0764091	0.0927271	0	0.0768111	0	0.130337	0	0.0718553	0.03775	0.00983759	0	0.0584001	0	0.0365975	0.111418	0.0724629	0.00310911	0	0.222286	0	0	0	0	0.398527	0.917234
GSE84437_GSM2236058	0.109266	0	0	0.0859635	0	0.150092	0.0117118	0.0380958	0.0752713	0	0	0.0416754	0	0.037142	0.118181	0.0578756	0.0392815	0.0337839	0.20166	0	0	0	0.023	0.24361	0.988224
GSE84437_GSM2236059	0.0452619	0	0	0.0765972	0	0.273576	0	0.0123928	0.0588149	0	0	0.0473041	0	0.27588	0.0448719	0.0940932	0.00312894	0	0	0.061586	0	0.00649268	0.014	0.285844	0.981555
GSE84437_GSM2236060	0.103582	0	0.0403608	0.00875307	0	0.171654	0.0991165	0.0228413	0	0.0406725	0	0.0154952	0.0547098	0.0979687	0.0179192	0.0849866	0	0.106555	0.00525202	0.027657	0	0.102477	0.032	0.218613	0.992814
GSE84437_GSM2236061	0.0117883	0	0.0662741	0.062435	0	0.181495	0.0222607	0.0373046	0	0.04207	0	0	0	0.0773356	0.0651989	0.20936	0.088685	0	0.101955	0	0.0338377	0	0	0.507564	0.868326
GSE84437_GSM2236062	0.00578883	0	0.00997347	0.00443511	0	0.264518	0.0518701	0.0392774	0.000907746	0.0115578	0	0.0708487	0.0199381	0	0.106947	0.306888	0.00783287	0.00599564	0.0895764	0	0.00364503	0	0.035	0.21208	1.00455
GSE84437_GSM2236063	0.0530483	0	0	0.0155464	0	0.199613	0.0268272	0.0141313	0.0566872	0	0	0.0280844	0	0.147806	0.0619415	0.191564	0.0406921	0.0111093	0.151864	0	0	0.00108593	0.061	0.161044	1.01987
GSE84437_GSM2236064	0.00541534	0.0161004	0	0.128639	0	0.175737	0.143541	0.053862	0	0	0.0548848	0	0	0.171557	0.0437045	0.100875	0.0182178	0.0314924	0.0559737	0	0	0	0.048	0.180656	1.01658
GSE84437_GSM2236065	0.0983785	0	0	0.0862348	0	0.333108	0.0348563	0.0429844	0.0199898	0	0.00553035	0	0	0.0434001	0.0994418	0.167626	0.0208754	0	0.0459858	0	0.00158869	0	0.074	0.144667	1.03579
GSE84437_GSM2236066	0.110684	0.236271	0.00948273	0.0842071	0	0.322104	0.00277074	0.00599608	0.0449364	0	0	0.00249271	0	0.0118477	0.0282856	0.117888	0	0.00239127	0.00643801	0	0.0142045	0	0.252	0.0734428	1.07688
GSE84437_GSM2236067	0.0195093	0.0326824	0	0.00728959	0	0.385397	0.0234298	0	0	0.0245997	0.0157737	0	0	0.0905962	0.209499	0.17211	0.0104071	0.00255488	0.00516848	0	0.000983194	0	0.022	0.250011	1.00663
GSE84437_GSM2236068	0.137843	0.0703344	0	0.118069	0	0.252433	0.00738369	0.0108664	0.00769536	0.0604057	0	0	0	0.0211682	0.0475873	0.16337	0	0.00292483	0.0999195	0	0	0	0.01	0.298438	0.964079
GSE84437_GSM2236069	0.0352676	0.0386064	0	0.0557375	0	0.261667	0	0.0641159	0.149141	0	0	0.0907609	0	0.0937551	0.0469564	0.1141	0	0	0	0.00112917	0.0228336	0.0259284	0.88	-0.0208149	1.12114
GSE84437_GSM2236070	0.0486	0	0	0.32576	0	0	0.209104	0.0677455	0.0144801	0	0.0519983	0	0	0.0237365	0.0770429	0.114319	0.0127577	0	0.0544554	0	0	0	0.007	0.303522	0.967931
GSE84437_GSM2236071	0.0397964	0	0.0448471	0.0891363	0	0.12239	0.101422	0.080586	0	0.0556627	0	0.00485095	0	0.0565455	0.139736	0.102822	0.0145255	0.016774	0.130905	0	0	0	0	0.439484	0.897376
GSE84437_GSM2236072	0.0147932	0	0	0.154648	0	0.0672003	0.177112	0.0423975	0	0.00489594	0.0212953	0	0	0.0655092	0.112495	0.20714	0.0125073	0	0.115276	0	0	0.00473007	0	0.377483	0.926413
GSE84437_GSM2236073	0.0163461	0	0	0.0734595	0	0.203068	0.00885265	0.0328979	0.0883669	0	0	0.0519614	0	0.235954	0.0576225	0.117361	0.019748	0	0.0943617	0	0	0	0.023	0.24609	0.992701
GSE84437_GSM2236074	0.00300579	0	0.140712	0.0252284	0	0.16666	0.0391809	0.0488462	0.078112	0	0	0.0511118	0	0.306069	0.0705252	0.0377653	0.0033376	0	0.0294449	0	0	0	0.034	0.214432	1.00497
GSE84437_GSM2236075	0.0608119	0	0	0.0875469	0	0.251972	0.0696482	0.0109276	0.0431278	0	0	0.0685288	0.0463704	0.0543756	0.0526958	0.0467152	0.0232291	0.0254575	0.158593	0	0	0	0.026	0.239323	0.989199
GSE84437_GSM2236076	0.0375339	0	0.0169608	0.286567	0	0	0.0555414	0.0879935	0.0965137	0	0	0.042185	0	0.105288	0.146623	0.0617011	0.0616581	0	0	0.00143461	0	0	0	0.482652	0.875345
GSE84437_GSM2236077	0.0151148	0	0	0.0305259	0	0.136564	0.138023	0.0901101	0	0.086679	0	0.0317545	0.00617548	0.0571198	0.157515	0.130246	0.0151404	0.00790182	0.0770487	0	0.0200813	0	0	0.431885	0.901574
GSE84437_GSM2236078	0.0619084	0	0.063064	0.0259352	0	0.14927	0	0	0.0879235	0	0.0328454	0	0	0.216571	0.054838	0.168246	0.0595813	0	0	0.0671487	0	0.0126695	0.262	0.0701387	1.06482
GSE84437_GSM2236079	0.0454773	0	0	0.222754	0	0.0896032	0.0583521	0.0541872	0.0817832	0	0	0.0236583	0	0.197383	0.0960947	0.0586417	0.0313563	0	0.0407095	0	0	0	0	0.423587	0.906197
GSE84437_GSM2236080	0.00590351	0	0	0.016643	0	0.250718	0.189509	0	0	0	0.0477544	0.00580095	0.00878804	0.132077	0.00625141	0	0	0.0796926	0	0.214767	0	0.0420954	0.006	0.310788	0.967883
GSE84437_GSM2236082	0.0835405	0.0261772	0.10252	0.104287	0	0.225684	0	0.0336556	0.10808	0	0	0.0575038	0.000817606	0.000775051	0.050808	0.0787118	0.0208008	0.0163759	0.0902627	0	0	0	0.001	0.357536	0.935896
GSE84437_GSM2236083	0.0013092	0.0174896	0.123444	0.156621	0	0.0968109	0.0173349	0.0129224	0.107309	0.0926831	0	0.0630155	0	0.017168	0.0331754	0.0687546	0	0	0.191963	0	0	0	0.003	0.343216	0.944916
GSE84437_GSM2236084	0.0521298	0	0.0257655	0.154787	0	0.20417	0.0295204	0.0347319	0.0678912	0	0.000779576	0.0257974	0.0123783	0.0736313	0.0522524	0.0871447	0.0283718	0.060248	0.0553188	0.0186055	0	0.0164763	0.028	0.234225	0.991338
GSE84437_GSM2236085	0.0142921	0	0.012125	0.208228	0	0.0638077	0.310003	0	0	0	0	0.0401749	0.0129142	0.0202721	0.131254	0.106762	0.00664137	0.0145488	0.0589764	0	0	0	0	0.461265	0.886526
GSE84437_GSM2236086	0	0.0326658	0.0646343	0.147191	0	0.0827729	0.16975	0.00615493	0	0.0660514	0	0.0293697	0	0.00816347	0.14034	0.162169	0	0.0141976	0.0667251	0	0	0.00981513	0	0.517679	0.857266
GSE84437_GSM2236087	0.0449621	0	0.0287142	0.100717	0	0.12107	0.0593655	0.0256881	0.0567269	0	0	0.0411043	0	0.271367	0.112982	0.118134	0	0	0.0171503	0	0	0.00201755	0	0.411039	0.913729
GSE84437_GSM2236088	0.0122904	0	0	0.0482012	0	0.392429	0.121869	0	0	0	0.0363791	8.30819e-05	0.0327299	0.0821927	0.0507678	0.0851912	0.0298804	0.0164988	0.088738	0	0	0.00275005	0.028	0.233749	0.992752
GSE84437_GSM2236089	0.0402153	0	0.0604708	0.142376	0	0.195461	0.139616	0.0170861	0	0	0	0.0548161	0.0050192	0.0389247	0.0894121	0.114863	0.0285709	0.00567753	0.0629007	0	0	0.00459031	0	0.426659	0.903555
GSE84437_GSM2236090	0.0934385	0.057549	0.040588	0.0612462	0	0.282607	0.048801	0.0226461	0.00452924	0	0	0.0259385	0	0.0763434	0.151595	0.0381014	0.00282099	0.0071048	0.086691	0	0	0	0	0.455779	0.889163
GSE84437_GSM2236091	0.0814367	0	0.0184	0.043727	0	0.211856	0.0400739	0.0418828	0.0108571	0	0	0.0595205	0.0102168	0.179735	0.0966967	0.084459	0	0.0524897	0	0.0649375	0	0.00371197	0.001	0.358487	0.938402
GSE84437_GSM2236092	0.055591	0	0.0302309	0.0798866	0	0.199723	0.075245	0.0107989	0.0413054	0	0	0.0638543	0.00588738	0.13998	0.119927	0.0574332	0.00643582	0.00946538	0.0930829	0	0	0.0111529	0.003	0.35175	0.939713
GSE84437_GSM2236093	0.0807343	0	0.0331944	0.100627	0	0.234602	0.0669409	0.029971	0.0231041	0	0	0.0716979	0	0.0948906	0.136546	0.0638446	0.0109797	0.00873297	0.0441339	0	0	0	0.002	0.353467	0.942071
GSE84437_GSM2236094	0.0475504	0	0.00911031	0.0301577	0	0.243295	0.0792632	0.00146524	0.0359466	0.0375837	0	0.102797	0.00646004	0.0941552	0.145627	0.0995015	0.00509327	0	0.0619948	0	0	0	0.001	0.365367	0.938343
GSE84437_GSM2236095	0.00627312	0.00575414	0	0.0134114	0	0.372076	0.095605	0.0204457	0.0114686	0	0.0539291	0	0.0327437	0.156566	0.0860329	0.019222	0.0291608	0.00892651	0.0176451	0.0707401	0	0	0.032	0.221245	1.00384

## Sheet: S7
Table S8: Functional annotation of the differentially expressed genes between the two angiogenesis subypes.
Go terms											KEGG pathways
ONTOLOGY	ID	Description	GeneRatio	BgRatio	pvalue	p.adjust	qvalue	geneID	Count		ID	Description	GeneRatio	BgRatio	pvalue	p.adjust	qvalue	geneID	Count
BP	GO:0030198	extracellular matrix organization	44/225	301/18723	5.06177e-35	7.98125e-32	5.68836e-32	COL3A1/FAP/COL1A2/COL5A2/LUM/SULF1/CTSK/SFRP2/ANTXR1/POSTN/COL5A1/COL10A1/FBLN2/COL8A1/OLFML2B/COL1A1/COL12A1/AEBP1/ADAMTS2/LOX/ECM2/CCDC80/GREM1/MMP2/CRISPLD2/EFEMP2/COL15A1/DDR2/COL8A2/PDPN/CYP1B1/TGFBI/EMILIN1/FBLN1/COL11A1/FBLN5/COL14A1/CAV1/ELN/MFAP4/SMOC2/COMP/MMP11/MYH11	44		hsa04510	Focal adhesion	21/111	201/8113	2.18768e-13	3.17506e-11	2.69003e-11	COL1A2/COL6A3/THBS2/PDGFRB/COL1A1/THBS1/ITGA11/PDGFC/LAMA4/LAMA2/COL6A2/COL6A1/THBS4/TNC/FN1/MYLK/SPP1/MYL9/CAV1/COMP/FLNC	21
BP	GO:0043062	extracellular structure organization	44/225	302/18723	5.86819e-35	7.98125e-32	5.68836e-32	COL3A1/FAP/COL1A2/COL5A2/LUM/SULF1/CTSK/SFRP2/ANTXR1/POSTN/COL5A1/COL10A1/FBLN2/COL8A1/OLFML2B/COL1A1/COL12A1/AEBP1/ADAMTS2/LOX/ECM2/CCDC80/GREM1/MMP2/CRISPLD2/EFEMP2/COL15A1/DDR2/COL8A2/PDPN/CYP1B1/TGFBI/EMILIN1/FBLN1/COL11A1/FBLN5/COL14A1/CAV1/ELN/MFAP4/SMOC2/COMP/MMP11/MYH11	44		hsa04974	Protein digestion and absorption	16/111	103/8113	4.18841e-13	3.17506e-11	2.69003e-11	COL3A1/COL1A2/COL6A3/COL5A2/COL5A1/COL10A1/COL8A1/COL1A1/COL12A1/COL15A1/COL8A2/COL6A2/COL6A1/COL11A1/COL14A1/ELN	16
BP	GO:0045229	external encapsulating structure organization	44/225	304/18723	7.87364e-35	7.98125e-32	5.68836e-32	COL3A1/FAP/COL1A2/COL5A2/LUM/SULF1/CTSK/SFRP2/ANTXR1/POSTN/COL5A1/COL10A1/FBLN2/COL8A1/OLFML2B/COL1A1/COL12A1/AEBP1/ADAMTS2/LOX/ECM2/CCDC80/GREM1/MMP2/CRISPLD2/EFEMP2/COL15A1/DDR2/COL8A2/PDPN/CYP1B1/TGFBI/EMILIN1/FBLN1/COL11A1/FBLN5/COL14A1/CAV1/ELN/MFAP4/SMOC2/COMP/MMP11/MYH11	44		hsa04512	ECM-receptor interaction	15/111	88/8113	5.80803e-13	3.17506e-11	2.69003e-11	COL1A2/COL6A3/THBS2/COL1A1/THBS1/ITGA11/LAMA4/LAMA2/COL6A2/COL6A1/THBS4/TNC/FN1/SPP1/COMP	15
BP	GO:0030199	collagen fibril organization	20/225	61/18723	6.77224e-24	5.1486e-21	3.66949e-21	COL3A1/COL1A2/COL5A2/LUM/SFRP2/COL5A1/COL1A1/COL12A1/AEBP1/ADAMTS2/LOX/GREM1/EFEMP2/DDR2/CYP1B1/EMILIN1/COL11A1/COL14A1/COMP/MMP11	20		hsa04610	Complement and coagulation cascades	12/111	85/8113	1.34432e-09	5.5117e-08	4.66973e-08	C1S/C1R/SERPING1/VSIG4/F13A1/CFH/C3/C1QC/C1QB/SERPINE1/CFD/C7	12
BP	GO:0001503	ossification	35/225	408/18723	4.77906e-20	2.90662e-17	2.0716e-17	SPARC/CDH11/COL1A2/VCAN/COL5A2/CTSK/SFRP2/CTHRC1/COL1A1/TGFB3/SNAI2/GPNMB/LOX/ITGA11/GREM1/MMP2/DDR2/OMD/CLEC11A/TMEM119/FERMT2/SLC24A3/COL6A1/MGP/IGFBP5/TNC/EGR2/MN1/COL11A1/ROR2/SPP1/SFRP1/CHRDL2/COMP/HAND2	35		hsa05165	Human papillomavirus infection	18/111	331/8113	4.62384e-07	1.51662e-05	1.28494e-05	COL1A2/COL6A3/THBS2/PDGFRB/COL1A1/THBS1/ITGA11/LAMA4/LAMA2/COL6A2/COL6A1/THBS4/TNC/HEYL/FN1/WNT2/SPP1/COMP	18
BP	GO:0031589	cell-substrate adhesion	29/225	363/18723	6.44352e-16	3.26579e-13	2.32758e-13	COL3A1/ANTXR1/POSTN/SPOCK1/FBLN2/COL8A1/COL1A1/THBS1/ITGA11/ECM2/THY1/CCDC80/GREM1/AXL/EFEMP2/LGALS1/PDPN/ITGBL1/FERMT2/EMILIN1/FBLN1/JAM3/FN1/FBLN5/EPDR1/SFRP1/SERPINE1/APOD/CCL21	29		hsa05150	Staphylococcus aureus infection	10/111	96/8113	6.44115e-07	1.76058e-05	1.49163e-05	C1S/C1R/FCGR2A/FPR3/CFH/C3/C1QC/C1QB/CFD/HLA-DQA1	10
BP	GO:0010810	regulation of cell-substrate adhesion	21/225	221/18723	2.81021e-13	1.22084e-10	8.70109e-11	POSTN/SPOCK1/FBLN2/COL8A1/COL1A1/THBS1/ECM2/THY1/CCDC80/GREM1/EFEMP2/LGALS1/PDPN/FERMT2/EMILIN1/FBLN1/FN1/SFRP1/SERPINE1/APOD/CCL21	21		hsa04151	PI3K-Akt signaling pathway	18/111	354/8113	1.2344e-06	2.89203e-05	2.45025e-05	COL1A2/COL6A3/THBS2/PDGFRB/COL1A1/THBS1/ITGA11/PDGFC/LAMA4/LAMA2/COL6A2/COL6A1/THBS4/TNC/CSF1R/FN1/SPP1/COMP	18
BP	GO:0048771	tissue remodeling	19/225	175/18723	3.62568e-13	1.37821e-10	9.82272e-11	CTSK/CTHRC1/BGN/TGFB3/GPNMB/GREM1/MMP2/AXL/DDR2/TMEM119/THBS4/IGFBP5/CSF1R/GJA1/SPP1/RSPO3/CAV1/SFRP1/HAND2	19		hsa04145	Phagosome	11/111	152/8113	6.58178e-06	0.000134927	0.000114315	THBS2/THBS1/C1R/OLR1/COLEC12/FCGR2A/THBS4/CYBB/C3/COMP/HLA-DQA1	11
BP	GO:0007178	transmembrane receptor protein serine/threonine kinase signaling pathway	25/225	355/18723	1.25887e-12	4.25358e-10	3.0316e-10	COL3A1/COL1A2/FSTL1/SULF1/SFRP2/SFRP4/FBN1/VIM/THBS1/TGFB3/LOX/LRRC32/ZEB2/GREM1/HTRA1/DKK3/HTRA3/FERMT2/CILP/EMILIN1/ROR2/CAV1/RGMA/SFRP1/COMP	25		hsa04933	AGE-RAGE signaling pathway in diabetic complications	9/111	100/8113	8.16334e-06	0.000148754	0.000126031	COL3A1/COL1A2/COL1A1/TGFB3/MMP2/CCL2/FN1/CYBB/SERPINE1	9
BP	GO:0042060	wound healing	27/225	422/18723	1.44773e-12	4.40253e-10	3.13776e-10	COL3A1/SPARC/FAP/POSTN/COL5A1/PDGFRB/COL1A1/THBS1/TGFB3/DCN/LOX/AXL/PDPN/SERPING1/FERMT2/TNC/FBLN1/FN1/F13A1/MYLK/GJA1/MYL9/CAV1/SERPINE1/SMOC2/COMP/APOE	27		hsa04270	Vascular smooth muscle contraction	10/111	134/8113	1.34995e-05	0.000221391	0.000187572	EDNRA/CALD1/ACTA2/MYLK/MYL9/MYH10/KCNMA1/KCNMB1/ACTG2/MYH11	10
BP	GO:0061448	connective tissue development	21/225	252/18723	3.61489e-12	9.99353e-10	7.12255e-10	PRRX1/LUM/SULF1/CTSK/SFRP2/COL5A1/PDGFRB/COL1A1/BGN/SNAI2/LOX/GREM1/EFEMP1/TGFBI/ACTA2/MGP/COL11A1/ROR2/CHRDL2/COMP/HAND2	21		hsa05144	Malaria	6/111	50/8113	5.57711e-05	0.000831497	0.000704477	THBS2/THBS1/TGFB3/THBS4/CCL2/COMP	6
BP	GO:2000146	negative regulation of cell motility	24/225	359/18723	1.09665e-11	2.77909e-09	1.9807e-09	COL3A1/SULF1/SFRP2/THBS1/DCN/SERPINF1/THY1/GREM1/DPYSL3/CLIC4/CYP1B1/PODN/EMILIN1/IGFBP5/SLIT2/FBLN1/CCL2/GJA1/CXCL12/SFRP1/SERPINE1/APOE/APOD/CCL21	24		hsa05205	Proteoglycans in cancer	11/111	205/8113	0.000106393	0.00145404	0.00123192	COL1A2/LUM/TIMP3/COL1A1/THBS1/DCN/MMP2/FN1/WNT2/CAV1/FLNC	11
BP	GO:0051271	negative regulation of cellular component movement	24/225	367/18723	1.74165e-11	4.07412e-09	2.90369e-09	COL3A1/SULF1/SFRP2/THBS1/DCN/SERPINF1/THY1/GREM1/DPYSL3/CLIC4/CYP1B1/PODN/EMILIN1/IGFBP5/SLIT2/FBLN1/CCL2/GJA1/CXCL12/SFRP1/SERPINE1/APOE/APOD/CCL21	24		hsa05171	Coronavirus disease - COVID-19	11/111	232/8113	0.000314874	0.00397226	0.00336545	C1S/C1R/FCGR2A/CCL2/F13A1/CYBB/C3/C1QC/C1QB/CFD/C7	11
BP	GO:0030336	negative regulation of cell migration	23/225	344/18723	3.01772e-11	6.55491e-09	4.67179e-09	COL3A1/SULF1/SFRP2/THBS1/DCN/SERPINF1/THY1/GREM1/DPYSL3/CLIC4/CYP1B1/PODN/EMILIN1/IGFBP5/SLIT2/CCL2/GJA1/CXCL12/SFRP1/SERPINE1/APOE/APOD/CCL21	23		hsa05146	Amoebiasis	7/111	102/8113	0.000470732	0.00551429	0.00467193	COL3A1/COL1A2/COL1A1/TGFB3/LAMA4/LAMA2/FN1	7
BP	GO:0071559	response to transforming growth factor beta	20/225	256/18723	3.90701e-11	7.92082e-09	5.64529e-09	COL3A1/COL1A2/POSTN/FBN1/COL1A1/THBS1/TGFB3/LOX/LRRC32/ZEB2/HTRA1/DKK3/HTRA3/FERMT2/CILP/EMILIN1/MXRA5/WNT2/CAV1/SFRP1	20		hsa05322	Systemic lupus erythematosus	8/111	136/8113	0.000525494	0.0057454	0.00486773	C1S/C1R/FCGR2A/C3/C1QC/C1QB/C7/HLA-DQA1	8
BP	GO:0007160	cell-matrix adhesion	19/225	233/18723	5.86233e-11	1.11421e-08	7.94114e-09	COL3A1/POSTN/THBS1/ITGA11/ECM2/THY1/GREM1/EFEMP2/ITGBL1/FERMT2/EMILIN1/JAM3/FN1/FBLN5/EPDR1/SFRP1/SERPINE1/APOD/CCL21	19		hsa05133	Pertussis	6/111	76/8113	0.000575346	0.00589729	0.00499642	C1S/C1R/SERPING1/C3/C1QC/C1QB	6
BP	GO:0040013	negative regulation of locomotion	24/225	391/18723	6.49803e-11	1.16238e-08	8.28449e-09	COL3A1/SULF1/SFRP2/THBS1/DCN/SERPINF1/THY1/GREM1/DPYSL3/CLIC4/CYP1B1/PODN/EMILIN1/IGFBP5/SLIT2/FBLN1/CCL2/GJA1/CXCL12/SFRP1/SERPINE1/APOE/APOD/CCL21	24		hsa04350	TGF-beta signaling pathway	6/111	94/8113	0.00175692	0.0169491	0.01436	FBN1/THBS1/TGFB3/DCN/GREM1/RGMA	6
BP	GO:0051216	cartilage development	17/225	190/18723	1.45854e-10	2.46413e-08	1.75622e-08	PRRX1/LUM/SULF1/CTSK/SFRP2/COL1A1/BGN/SNAI2/GREM1/EFEMP1/TGFBI/MGP/COL11A1/ROR2/CHRDL2/COMP/HAND2	17		hsa05414	Dilated cardiomyopathy	6/111	96/8113	0.00195682	0.0178288	0.0151053	TGFB3/ITGA11/LAMA2/TPM2/PLN/DES	6
BP	GO:0071560	cellular response to transforming growth factor beta stimulus	19/225	250/18723	1.96788e-10	3.14964e-08	2.24479e-08	COL3A1/COL1A2/POSTN/FBN1/COL1A1/THBS1/TGFB3/LOX/LRRC32/ZEB2/HTRA1/DKK3/HTRA3/FERMT2/CILP/EMILIN1/WNT2/CAV1/SFRP1	19		hsa05142	Chagas disease	6/111	102/8113	0.00266074	0.0229664	0.019458	TGFB3/CCL2/C3/C1QC/C1QB/SERPINE1	6
BP	GO:0001649	osteoblast differentiation	18/225	229/18723	3.48267e-10	5.20387e-08	3.70888e-08	VCAN/SFRP2/CTHRC1/COL1A1/SNAI2/GPNMB/LOX/ITGA11/GREM1/DDR2/TMEM119/FERMT2/COL6A1/IGFBP5/TNC/SPP1/SFRP1/HAND2	18		hsa04810	Regulation of actin cytoskeleton	9/111	218/8113	0.00291549	0.023907	0.020255	PDGFRB/ITGA11/PDGFC/FN1/MYLK/MYL9/MYH10/CXCL12/MYH11	9
BP	GO:0032963	collagen metabolic process	13/225	104/18723	3.5936e-10	5.20387e-08	3.70888e-08	FAP/COL1A2/CTSK/COL5A1/PDGFRB/VIM/COL1A1/TGFB3/ADAMTS2/MMP2/EMILIN1/MFAP4/MMP11	13		hsa05140	Leishmaniasis	5/111	77/8113	0.00395905	0.0309183	0.0261952	TGFB3/FCGR2A/CYBB/C3/HLA-DQA1	5
BP	GO:0002683	negative regulation of immune system process	24/225	434/18723	5.44209e-10	7.51624e-08	5.35694e-08	COL3A1/FBN1/THBS1/TGFB3/GPNMB/GPR68/LRRC32/THY1/MAFB/GREM1/AXL/HTRA1/SERPING1/EMILIN1/VSIG4/SLIT2/CCL2/TYROBP/CXCL12/C1QC/SFRP1/FGL2/APOD/CCL21	24		hsa04670	Leukocyte transendothelial migration	6/111	114/8113	0.00461907	0.0344331	0.0291731	THY1/MMP2/JAM3/CYBB/MYL9/CXCL12	6
BP	GO:0048251	elastic fiber assembly	6/225	10/18723	5.68476e-10	7.51624e-08	5.35694e-08	LOX/EFEMP2/EMILIN1/FBLN5/MFAP4/MYH11	6		hsa05415	Diabetic cardiomyopathy	8/111	203/8113	0.00653789	0.046618	0.0394966	COL3A1/COL1A2/COL1A1/TGFB3/GFPT2/MMP2/CYBB/PLN	8
BP	GO:0090287	regulation of cellular response to growth factor stimulus	20/225	304/18723	8.27604e-10	1.04864e-07	7.47385e-08	FSTL1/SULF1/SFRP2/SFRP4/FBN1/THBS1/TGFB3/DCN/LOX/ZEB2/GREM1/HTRA1/DKK3/HTRA3/EMILIN1/SLIT2/CAV1/RGMA/SFRP1/SMOC2	20		hsa05410	Hypertrophic cardiomyopathy	5/111	90/8113	0.00765843	0.0512845	0.0434503	TGFB3/ITGA11/LAMA2/TPM2/DES	5
BP	GO:0090090	negative regulation of canonical Wnt signaling pathway	14/225	137/18723	1.12231e-09	1.36518e-07	9.72984e-08	SFRP2/CTHRC1/SFRP4/SNAI2/GREM1/DACT1/DKK3/IGFBP4/ROR2/IGFBP6/CAV1/DACT3/SFRP1/APOE	14		hsa04310	Wnt signaling pathway	7/111	167/8113	0.00781777	0.0512845	0.0434503	SFRP2/SFRP4/SERPINF1/ROR2/WNT2/RSPO3/SFRP1	7
BP	GO:0090092	regulation of transmembrane receptor protein serine/threonine kinase signaling pathway	18/225	256/18723	2.09551e-09	2.45095e-07	1.74683e-07	FSTL1/SULF1/SFRP2/SFRP4/FBN1/THBS1/TGFB3/LOX/ZEB2/GREM1/HTRA1/DKK3/HTRA3/CILP/EMILIN1/CAV1/RGMA/SFRP1	18		hsa05323	Rheumatoid arthritis	5/111	93/8113	0.00876969	0.0553165	0.0468664	CTSK/TGFB3/CCL2/CXCL12/HLA-DQA1	5
BP	GO:0030178	negative regulation of Wnt signaling pathway	15/225	170/18723	2.20764e-09	2.48646e-07	1.77214e-07	SFRP2/CTHRC1/SFRP4/SNAI2/GREM1/DACT1/DKK3/IGFBP4/ROR2/IGFBP6/CAV1/DACT3/SFRP1/BARX1/APOE	15
BP	GO:0007162	negative regulation of cell adhesion	19/225	303/18723	4.91579e-09	5.3389e-07	3.80512e-07	POSTN/SPOCK1/COL1A1/THBS1/SNAI2/GPNMB/LRRC32/LGALS1/CYP1B1/TGFBI/VSIG4/TNC/FBLN1/JAM3/CXCL12/SERPINE1/FGL2/APOD/CCL21	19
BP	GO:0060828	regulation of canonical Wnt signaling pathway	17/225	253/18723	1.17512e-08	1.23225e-06	8.78244e-07	SFRP2/CTHRC1/SFRP4/COL1A1/SNAI2/ZEB2/GREM1/DACT1/DKK3/IGFBP4/ROR2/IGFBP6/RSPO3/CAV1/DACT3/SFRP1/APOE	17
BP	GO:0071772	response to BMP	14/225	165/18723	1.27136e-08	1.24717e-06	8.88876e-07	FSTL1/SULF1/SFRP2/SFRP4/FBN1/TGFB3/GREM1/HTRA1/HTRA3/HEYL/ROR2/RGMA/SFRP1/COMP	14
BP	GO:0071773	cellular response to BMP stimulus	14/225	165/18723	1.27136e-08	1.24717e-06	8.88876e-07	FSTL1/SULF1/SFRP2/SFRP4/FBN1/TGFB3/GREM1/HTRA1/HTRA3/HEYL/ROR2/RGMA/SFRP1/COMP	14
BP	GO:0060485	mesenchyme development	18/225	291/18723	1.56596e-08	1.48815e-06	1.06063e-06	SFRP2/PDGFRB/COL1A1/TGFB3/SNAI2/GREM1/BNC2/EDNRA/PDPN/FERMT2/ACTA2/HEYL/FN1/WNT2/DACT3/SFRP1/HAND2/ACTG2	18
BP	GO:0031214	biomineral tissue development	14/225	169/18723	1.72794e-08	1.59185e-06	1.13454e-06	COL1A2/COL1A1/TGFB3/GPNMB/LOX/GREM1/DDR2/OMD/TMEM119/SLC24A3/MGP/ROR2/SPP1/COMP	14
BP	GO:0030111	regulation of Wnt signaling pathway	19/225	328/18723	1.77977e-08	1.59185e-06	1.13454e-06	SULF1/SFRP2/CTHRC1/SFRP4/COL1A1/SNAI2/ZEB2/GREM1/DACT1/DKK3/IGFBP4/ROR2/IGFBP6/RSPO3/CAV1/DACT3/SFRP1/BARX1/APOE	19
BP	GO:0110148	biomineralization	14/225	171/18723	2.00799e-08	1.74466e-06	1.24344e-06	COL1A2/COL1A1/TGFB3/GPNMB/LOX/GREM1/DDR2/OMD/TMEM119/SLC24A3/MGP/ROR2/SPP1/COMP	14
BP	GO:0030282	bone mineralization	12/225	119/18723	2.07185e-08	1.75014e-06	1.24735e-06	COL1A2/TGFB3/GPNMB/LOX/GREM1/DDR2/OMD/TMEM119/SLC24A3/MGP/ROR2/COMP	12
BP	GO:0016055	Wnt signaling pathway	22/225	444/18723	2.17694e-08	1.78921e-06	1.2752e-06	SULF1/SFRP2/CTHRC1/SFRP4/COL1A1/SNAI2/ZEB2/GREM1/DACT1/DKK3/FERMT2/IGFBP4/ROR2/IGFBP6/WNT2/RSPO3/CAV1/DACT3/SFRP1/CPE/BARX1/APOE	22
BP	GO:0198738	cell-cell signaling by wnt	22/225	446/18723	2.35866e-08	1.88755e-06	1.34529e-06	SULF1/SFRP2/CTHRC1/SFRP4/COL1A1/SNAI2/ZEB2/GREM1/DACT1/DKK3/FERMT2/IGFBP4/ROR2/IGFBP6/WNT2/RSPO3/CAV1/DACT3/SFRP1/CPE/BARX1/APOE	22
BP	GO:0060348	bone development	15/225	205/18723	2.82438e-08	2.20229e-06	1.56961e-06	SULF1/SFRP2/SFRP4/FBN1/COL1A1/BGN/TGFB3/LOX/GPR68/PDGFC/GREM1/TMEM119/GJA1/TYROBP/COMP	15
BP	GO:0060070	canonical Wnt signaling pathway	18/225	303/18723	2.91684e-08	2.21753e-06	1.58047e-06	SFRP2/CTHRC1/SFRP4/COL1A1/SNAI2/ZEB2/GREM1/DACT1/DKK3/IGFBP4/ROR2/IGFBP6/WNT2/RSPO3/CAV1/DACT3/SFRP1/APOE	18
BP	GO:0003012	muscle system process	22/225	452/18723	2.9917e-08	2.21897e-06	1.58149e-06	SULF1/EDNRA/CALD1/ACTA2/IGFBP5/SSPN/RGS4/MYLK/GJA1/MYL9/CAV1/CRYAB/CNN1/TPM2/COMP/PLN/KCNMA1/LMOD1/HAND2/MYH11/HSPB6/DES	22
BP	GO:0045765	regulation of angiogenesis	19/225	342/18723	3.47166e-08	2.51365e-06	1.79152e-06	SPARC/THBS2/SULF1/SFRP2/THBS1/DCN/GPNMB/SERPINF1/GREM1/CYP1B1/THBS4/EMILIN1/PTGIS/CYBB/C3/SFRP1/SERPINE1/SMOC2/HSPB6	19
BP	GO:0030509	BMP signaling pathway	13/225	152/18723	3.87426e-08	2.73991e-06	1.95278e-06	FSTL1/SULF1/SFRP2/SFRP4/FBN1/TGFB3/GREM1/HTRA1/HTRA3/ROR2/RGMA/SFRP1/COMP	13
BP	GO:0006936	muscle contraction	19/225	347/18723	4.37084e-08	3.02084e-06	2.153e-06	SULF1/EDNRA/CALD1/ACTA2/SSPN/MYLK/GJA1/MYL9/CAV1/CRYAB/CNN1/TPM2/COMP/PLN/KCNMA1/LMOD1/MYH11/HSPB6/DES	19
BP	GO:1901342	regulation of vasculature development	19/225	348/18723	4.57458e-08	3.0914e-06	2.20329e-06	SPARC/THBS2/SULF1/SFRP2/THBS1/DCN/GPNMB/SERPINF1/GREM1/CYP1B1/THBS4/EMILIN1/PTGIS/CYBB/C3/SFRP1/SERPINE1/SMOC2/HSPB6	19
BP	GO:0035987	endodermal cell differentiation	8/225	45/18723	5.64657e-08	3.65345e-06	2.60387e-06	COL5A2/COL5A1/COL8A1/COL12A1/MMP2/COL6A1/FN1/COL11A1	8
BP	GO:0085029	extracellular matrix assembly	8/225	45/18723	5.64657e-08	3.65345e-06	2.60387e-06	COL1A2/ANTXR1/LOX/EFEMP2/EMILIN1/FBLN5/MFAP4/MYH11	8
BP	GO:0016049	cell growth	22/225	482/18723	9.2589e-08	5.8659e-06	4.18072e-06	SFRP2/POSTN/SPOCK1/GREM1/IGFBP7/NDN/IGFBP5/SLIT2/IGFBP4/FN1/FBLN5/RGS4/GJA1/SPP1/RERG/CXCL12/CRYAB/DACT3/RGMA/SFRP1/APOE/FHL1	22
BP	GO:0060537	muscle tissue development	20/225	403/18723	9.57588e-08	5.8706e-06	4.18407e-06	PDGFRB/DCN/LOX/GREM1/HEG1/EFEMP2/HOPX/IGFBP5/EGR2/HEYL/COL11A1/RGS4/WNT2/MYLK/GJA1/CAV1/ELN/PLN/MYH11/PGM5	20
BP	GO:0090288	negative regulation of cellular response to growth factor stimulus	11/225	111/18723	9.75765e-08	5.8706e-06	4.18407e-06	SULF1/SFRP2/FBN1/THBS1/DCN/GREM1/HTRA1/HTRA3/EMILIN1/SLIT2/SFRP1	11
BP	GO:1901654	response to ketone	14/225	194/18723	9.84547e-08	5.8706e-06	4.18407e-06	POSTN/THBS1/TGFB3/SERPINF1/IGFBP7/FIBIN/TNC/SLIT2/CYBB/SPP1/CAV1/SFRP1/PLN/CCL21	14
BP	GO:0007179	transforming growth factor beta receptor signaling pathway	14/225	198/18723	1.26844e-07	7.41793e-06	5.28688e-06	COL3A1/COL1A2/FBN1/THBS1/TGFB3/LOX/LRRC32/ZEB2/HTRA1/DKK3/HTRA3/FERMT2/EMILIN1/CAV1	14
BP	GO:0001558	regulation of cell growth	20/225	414/18723	1.47963e-07	8.48971e-06	6.05075e-06	SFRP2/SPOCK1/GREM1/IGFBP7/IGFBP5/SLIT2/IGFBP4/FN1/FBLN5/RGS4/GJA1/SPP1/RERG/CXCL12/CRYAB/DACT3/RGMA/SFRP1/APOE/FHL1	20
BP	GO:0033627	cell adhesion mediated by integrin	9/225	72/18723	1.96588e-07	1.10708e-05	7.89034e-06	SFRP2/FBN1/SNAI2/ITGA11/ITGBL1/CYP1B1/JAM3/SERPINE1/CCL21	9
BP	GO:0030510	regulation of BMP signaling pathway	10/225	96/18723	2.3544e-07	1.30177e-05	9.2779e-06	FSTL1/SULF1/SFRP2/SFRP4/FBN1/GREM1/HTRA1/HTRA3/RGMA/SFRP1	10
BP	GO:0001706	endoderm formation	8/225	54/18723	2.48376e-07	1.34877e-05	9.6129e-06	COL5A2/COL5A1/COL8A1/COL12A1/MMP2/COL6A1/FN1/COL11A1	8
BP	GO:0002688	regulation of leukocyte chemotaxis	11/225	122/18723	2.57767e-07	1.37229e-05	9.78056e-06	THBS1/GREM1/THBS4/RARRES2/SLIT2/CSF1R/CCL2/JAM3/CXCL12/SERPINE1/CCL21	11
BP	GO:0002685	regulation of leukocyte migration	14/225	210/18723	2.61733e-07	1.37229e-05	9.78056e-06	THBS1/THY1/GREM1/THBS4/EMILIN1/RARRES2/SLIT2/CSF1R/CCL2/JAM3/CXCL12/SERPINE1/APOD/CCL21	14
BP	GO:0010811	positive regulation of cell-substrate adhesion	11/225	123/18723	2.80126e-07	1.44384e-05	1.02904e-05	FBLN2/COL8A1/ECM2/THY1/CCDC80/EFEMP2/FERMT2/EMILIN1/FN1/SFRP1/CCL21	11
BP	GO:0050673	epithelial cell proliferation	20/225	437/18723	3.50648e-07	1.7772e-05	1.26664e-05	SPARC/FAP/SULF1/SFRP2/COL8A1/THBS1/SNAI2/SERPINF1/HTRA1/COL8A2/THBS4/IGFBP5/IGFBP4/CCL2/WNT2/GJA1/CAV1/CXCL12/SFRP1/APOE	20
BP	GO:0007596	blood coagulation	14/225	217/18723	3.90323e-07	1.94586e-05	1.38684e-05	COL3A1/FAP/THBS1/AXL/PDPN/SERPING1/FBLN1/FN1/F13A1/MYL9/CAV1/SERPINE1/COMP/APOE	14
BP	GO:0007517	muscle organ development	17/225	327/18723	4.77446e-07	2.3418e-05	1.66903e-05	COL6A3/DCN/LOX/ITGA11/HEG1/LAMA2/EFEMP2/TAGLN/EGR2/HEYL/COL11A1/WNT2/MYLK/CAV1/ELN/CRYAB/FHL1	17
BP	GO:0006956	complement activation	11/225	130/18723	4.90827e-07	2.36921e-05	1.68858e-05	C1S/C1R/SERPING1/VSIG4/CFH/C3/MFAP4/C1QC/C1QB/CFD/C7	11
BP	GO:0090596	sensory organ morphogenesis	15/225	256/18723	5.12955e-07	2.36987e-05	1.68904e-05	PRRX1/COL5A2/COL5A1/CTHRC1/FBN1/COL8A1/MFAP5/THY1/MAFB/EFEMP1/COL8A2/COL11A1/ROR2/WNT2/ALDH1A3	15
BP	GO:0007599	hemostasis	14/225	222/18723	5.14342e-07	2.36987e-05	1.68904e-05	COL3A1/FAP/THBS1/AXL/PDPN/SERPING1/FBLN1/FN1/F13A1/MYL9/CAV1/SERPINE1/COMP/APOE	14
BP	GO:0050817	coagulation	14/225	222/18723	5.14342e-07	2.36987e-05	1.68904e-05	COL3A1/FAP/THBS1/AXL/PDPN/SERPING1/FBLN1/FN1/F13A1/MYL9/CAV1/SERPINE1/COMP/APOE	14
BP	GO:1903034	regulation of response to wounding	12/225	167/18723	8.63134e-07	3.9176e-05	2.79213e-05	FAP/THBS1/SERPING1/FERMT2/MYLK/GJA1/SPP1/CAV1/RGMA/SERPINE1/SMOC2/APOE	12
BP	GO:0034103	regulation of tissue remodeling	9/225	86/18723	9.18286e-07	4.10663e-05	2.92686e-05	GPNMB/GREM1/DDR2/TMEM119/THBS4/CSF1R/SPP1/SFRP1/HAND2	9
BP	GO:0048762	mesenchymal cell differentiation	14/225	236/18723	1.07104e-06	4.72034e-05	3.36426e-05	SFRP2/COL1A1/TGFB3/SNAI2/GREM1/EDNRA/PDPN/FERMT2/HEYL/FN1/WNT2/DACT3/SFRP1/HAND2	14
BP	GO:0060541	respiratory system development	13/225	203/18723	1.11347e-06	4.83721e-05	3.44756e-05	SPARC/PDGFRB/TGFB3/ADAMTS2/LOX/HEG1/CRISPLD2/PDPN/HOPX/IGFBP5/TNC/WNT2/ALDH1A3	13
BP	GO:0071675	regulation of mononuclear cell migration	10/225	115/18723	1.27558e-06	5.46345e-05	3.89389e-05	THBS1/GREM1/RARRES2/SLIT2/CSF1R/CCL2/CXCL12/SERPINE1/APOD/CCL21	10
BP	GO:0046849	bone remodeling	9/225	90/18723	1.35291e-06	5.71416e-05	4.07257e-05	CTSK/CTHRC1/TGFB3/GREM1/TMEM119/CSF1R/GJA1/SPP1/SFRP1	9
BP	GO:0010812	negative regulation of cell-substrate adhesion	8/225	68/18723	1.52738e-06	6.36271e-05	4.5348e-05	POSTN/SPOCK1/COL1A1/THBS1/LGALS1/FBLN1/SERPINE1/APOD	8
BP	GO:0002686	negative regulation of leukocyte migration	7/225	48/18723	1.59694e-06	6.39439e-05	4.55738e-05	GREM1/EMILIN1/SLIT2/CCL2/CXCL12/APOD/CCL21	7
BP	GO:1903053	regulation of extracellular matrix organization	7/225	48/18723	1.59694e-06	6.39439e-05	4.55738e-05	FAP/ANTXR1/AEBP1/EFEMP2/DDR2/PDPN/EMILIN1	7
BP	GO:0030324	lung development	12/225	177/18723	1.59807e-06	6.39439e-05	4.55738e-05	SPARC/PDGFRB/TGFB3/ADAMTS2/LOX/HEG1/CRISPLD2/PDPN/HOPX/IGFBP5/TNC/WNT2	12
BP	GO:0006957	complement activation, alternative pathway	5/225	18/18723	1.80811e-06	7.14085e-05	5.0894e-05	VSIG4/CFH/C3/CFD/C7	5
BP	GO:0048660	regulation of smooth muscle cell proliferation	12/225	180/18723	1.90676e-06	7.43392e-05	5.29827e-05	PDGFRB/THBS1/TGFB3/MMP2/EFEMP2/IGFBP5/OGN/GJA1/ELN/CNN1/APOE/APOD	12
BP	GO:0030323	respiratory tube development	12/225	181/18723	2.02077e-06	7.73036e-05	5.50955e-05	SPARC/PDGFRB/TGFB3/ADAMTS2/LOX/HEG1/CRISPLD2/PDPN/HOPX/IGFBP5/TNC/WNT2	12
BP	GO:0001704	formation of primary germ layer	10/225	121/18723	2.03364e-06	7.73036e-05	5.50955e-05	COL5A2/SFRP2/COL5A1/COL8A1/COL12A1/MMP2/COL6A1/FN1/COL11A1/GJA1	10
BP	GO:0071295	cellular response to vitamin	6/225	33/18723	2.37922e-06	8.89974e-05	6.34298e-05	POSTN/COL1A1/SNAI2/TNC/MN1/SFRP1	6
BP	GO:0048659	smooth muscle cell proliferation	12/225	184/18723	2.3998e-06	8.89974e-05	6.34298e-05	PDGFRB/THBS1/TGFB3/MMP2/EFEMP2/IGFBP5/OGN/GJA1/ELN/CNN1/APOE/APOD	12
BP	GO:0071622	regulation of granulocyte chemotaxis	7/225	51/18723	2.43544e-06	8.92311e-05	6.35964e-05	THBS1/THBS4/RARRES2/SLIT2/CSF1R/JAM3/CCL21	7
BP	GO:0048705	skeletal system morphogenesis	13/225	220/18723	2.73065e-06	9.76929e-05	6.96273e-05	PRRX1/SFRP2/SFRP4/COL1A1/TGFB3/GREM1/MMP2/TMEM119/MGP/COL11A1/ROR2/SFRP1/COMP	13
BP	GO:0097529	myeloid leukocyte migration	13/225	220/18723	2.73065e-06	9.76929e-05	6.96273e-05	THBS1/GREM1/THBS4/EMILIN1/RARRES2/SLIT2/CSF1R/CCL2/JAM3/ROR2/CXCL12/SERPINE1/CCL21	13
BP	GO:0030308	negative regulation of cell growth	12/225	188/18723	3.00217e-06	0.000106158	7.56604e-05	SFRP2/GREM1/SLIT2/RGS4/GJA1/SPP1/RERG/CRYAB/DACT3/RGMA/SFRP1/FHL1	12
BP	GO:0150063	visual system development	17/225	375/18723	3.11308e-06	0.000108714	7.74824e-05	COL5A2/COL5A1/FBN1/COL8A1/PDGFRB/VIM/SERPINF1/MFAP5/THY1/EFEMP1/COL8A2/CLIC4/CYP1B1/WNT2/ALDH1A3/CRYAB/C3	17
BP	GO:0050920	regulation of chemotaxis	13/225	223/18723	3.17063e-06	0.000108714	7.74824e-05	PDGFRB/THBS1/GREM1/THBS4/RARRES2/SLIT2/CSF1R/CCL2/JAM3/CXCL12/SERPINE1/SMOC2/CCL21	13
BP	GO:0001837	epithelial to mesenchymal transition	11/225	157/18723	3.18171e-06	0.000108714	7.74824e-05	SFRP2/COL1A1/TGFB3/SNAI2/GREM1/PDPN/FERMT2/HEYL/WNT2/DACT3/SFRP1	11
BP	GO:0045807	positive regulation of endocytosis	9/225	100/18723	3.28457e-06	0.000110982	7.90987e-05	RAB31/SFRP4/GREM1/AXL/CLIP3/C3/SERPINE1/APOE/CCL21	9
BP	GO:0001952	regulation of cell-matrix adhesion	10/225	128/18723	3.3891e-06	0.000111749	7.96455e-05	POSTN/THBS1/THY1/GREM1/EFEMP2/FERMT2/SFRP1/SERPINE1/APOD/CCL21	10
BP	GO:0017015	regulation of transforming growth factor beta receptor signaling pathway	10/225	128/18723	3.3891e-06	0.000111749	7.96455e-05	FBN1/THBS1/TGFB3/LOX/ZEB2/HTRA1/DKK3/HTRA3/EMILIN1/CAV1	10
BP	GO:0018149	peptide cross-linking	6/225	35/18723	3.41752e-06	0.000111749	7.96455e-05	COL3A1/THBS1/BGN/DCN/FN1/F13A1	6
BP	GO:0048880	sensory system development	17/225	381/18723	3.84888e-06	0.000124515	8.8744e-05	COL5A2/COL5A1/FBN1/COL8A1/PDGFRB/VIM/SERPINF1/MFAP5/THY1/EFEMP1/COL8A2/CLIC4/CYP1B1/WNT2/ALDH1A3/CRYAB/C3	17
BP	GO:0007492	endoderm development	8/225	77/18723	3.96292e-06	0.000126855	9.04117e-05	COL5A2/COL5A1/COL8A1/COL12A1/MMP2/COL6A1/FN1/COL11A1	8
BP	GO:0150146	cell junction disassembly	5/225	21/18723	4.16973e-06	0.000129588	9.23595e-05	TGFB3/SNAI2/C3/C1QC/C1QB	5
BP	GO:0090101	negative regulation of transmembrane receptor protein serine/threonine kinase signaling pathway	10/225	131/18723	4.17614e-06	0.000129588	9.23595e-05	SFRP2/FBN1/TGFB3/GREM1/HTRA1/HTRA3/CILP/EMILIN1/CAV1/SFRP1	10
BP	GO:1903844	regulation of cellular response to transforming growth factor beta stimulus	10/225	131/18723	4.17614e-06	0.000129588	9.23595e-05	FBN1/THBS1/TGFB3/LOX/ZEB2/HTRA1/DKK3/HTRA3/EMILIN1/CAV1	10
BP	GO:0014706	striated muscle tissue development	17/225	384/18723	4.27253e-06	0.00013124	9.35369e-05	PDGFRB/DCN/LOX/GREM1/HEG1/HOPX/EGR2/HEYL/COL11A1/RGS4/WNT2/GJA1/CAV1/ELN/PLN/MYH11/PGM5	17
BP	GO:0045667	regulation of osteoblast differentiation	10/225	132/18723	4.47153e-06	0.000135979	9.69145e-05	SFRP2/CTHRC1/SNAI2/GREM1/DDR2/TMEM119/FERMT2/IGFBP5/SFRP1/HAND2	10
BP	GO:0050680	negative regulation of epithelial cell proliferation	11/225	164/18723	4.85249e-06	0.000146103	0.00010413	SPARC/SULF1/SFRP2/THBS1/SNAI2/SERPINF1/CCL2/GJA1/CAV1/SFRP1/APOE	11
BP	GO:0070482	response to oxygen levels	16/225	347/18723	4.93377e-06	0.000147094	0.000104836	POSTN/PDGFRB/COL1A1/THBS1/TGFB3/MMP2/EDNRA/PDPN/PTGIS/CYBB/CAV1/CXCL12/CRYAB/SFRP1/KCNMA1/KCNMB1	16
BP	GO:0061041	regulation of wound healing	10/225	134/18723	5.11706e-06	0.000149914	0.000106846	FAP/THBS1/SERPING1/FERMT2/MYLK/GJA1/CAV1/SERPINE1/SMOC2/APOE	10
BP	GO:0031099	regeneration	12/225	198/18723	5.12695e-06	0.000149914	0.000106846	PRRX1/POSTN/THY1/AXL/HOPX/NNMT/TNC/JAM3/SPP1/CXCL12/RGMA/APOD	12
BP	GO:0090263	positive regulation of canonical Wnt signaling pathway	9/225	106/18723	5.32797e-06	0.000154308	0.000109978	SFRP2/SFRP4/COL1A1/ZEB2/DACT1/ROR2/RSPO3/CAV1/SFRP1	9
BP	GO:0045785	positive regulation of cell adhesion	18/225	437/18723	6.03474e-06	0.000173129	0.000123391	SFRP2/FBLN2/COL8A1/ECM2/THY1/CCDC80/EFEMP2/LGALS1/PDPN/FERMT2/EMILIN1/CCL2/FN1/CAV1/CXCL12/SFRP1/CCL21/HLA-DQA1	18
BP	GO:0048678	response to axon injury	8/225	83/18723	6.98361e-06	0.000198478	0.000141459	DPYSL3/LGALS1/TNC/JAM3/TYROBP/SPP1/RGMA/APOD	8
BP	GO:0006939	smooth muscle contraction	9/225	110/18723	7.22748e-06	0.000203507	0.000145043	SULF1/EDNRA/ACTA2/MYLK/CAV1/CNN1/COMP/KCNMA1/MYH11	9
BP	GO:0031102	neuron projection regeneration	7/225	60/18723	7.41279e-06	0.00020681	0.000147397	PRRX1/THY1/TNC/JAM3/SPP1/RGMA/APOD	7
BP	GO:0030177	positive regulation of Wnt signaling pathway	10/225	140/18723	7.5617e-06	0.000209047	0.000148991	SULF1/SFRP2/SFRP4/COL1A1/ZEB2/DACT1/ROR2/RSPO3/CAV1/SFRP1	10
BP	GO:0050921	positive regulation of chemotaxis	10/225	141/18723	8.05446e-06	0.000220663	0.00015727	PDGFRB/THBS1/THBS4/RARRES2/SLIT2/CSF1R/CXCL12/SERPINE1/SMOC2/CCL21	10
BP	GO:0033629	negative regulation of cell adhesion mediated by integrin	4/225	12/18723	9.31968e-06	0.000250807	0.000178754	SNAI2/CYP1B1/JAM3/SERPINE1	4
BP	GO:0061430	bone trabecula morphogenesis	4/225	12/18723	9.31968e-06	0.000250807	0.000178754	COL1A1/GREM1/MMP2/SFRP1	4
BP	GO:0033002	muscle cell proliferation	13/225	248/18723	1.00569e-05	0.000268273	0.000191202	PDGFRB/THBS1/TGFB3/MMP2/EFEMP2/IGFBP5/WNT2/OGN/GJA1/ELN/CNN1/APOE/APOD	13
BP	GO:0030278	regulation of ossification	9/225	115/18723	1.03927e-05	0.000274818	0.000195867	TGFB3/GREM1/DDR2/OMD/TMEM119/MGP/EGR2/SFRP1/COMP	9
BP	GO:0045926	negative regulation of growth	13/225	249/18723	1.04997e-05	0.000275254	0.000196178	SFRP2/GREM1/IGFBP5/SLIT2/RGS4/GJA1/SPP1/RERG/CRYAB/DACT3/RGMA/SFRP1/FHL1	13
BP	GO:0001654	eye development	16/225	371/18723	1.14171e-05	0.000296746	0.000211495	COL5A2/COL5A1/FBN1/COL8A1/PDGFRB/VIM/SERPINF1/MFAP5/THY1/EFEMP1/COL8A2/CLIC4/CYP1B1/WNT2/ALDH1A3/CRYAB	16
BP	GO:2000050	regulation of non-canonical Wnt signaling pathway	5/225	26/18723	1.28345e-05	0.00033076	0.000235738	SFRP2/SFRP4/DACT1/RSPO3/SFRP1	5
BP	GO:0032102	negative regulation of response to external stimulus	17/225	420/18723	1.38113e-05	0.000352941	0.000251547	FAP/THBS1/SERPINF1/GREM1/HTRA1/SERPING1/VSIG4/TNFAIP6/SLIT2/CCL2/PTGIS/GJA1/SPP1/RGMA/SERPINE1/FGL2/APOE	17
BP	GO:0048592	eye morphogenesis	10/225	151/18723	1.47205e-05	0.000373042	0.000265873	COL5A2/COL5A1/FBN1/COL8A1/MFAP5/THY1/EFEMP1/COL8A2/WNT2/ALDH1A3	10
BP	GO:0050878	regulation of body fluid levels	16/225	379/18723	1.48618e-05	0.000373511	0.000266207	COL3A1/FAP/THBS1/HEG1/AXL/PDPN/SERPING1/FBLN1/FN1/F13A1/GJA1/MYL9/CAV1/SERPINE1/COMP/APOE	16
BP	GO:0007369	gastrulation	11/225	185/18723	1.52491e-05	0.000380102	0.000270905	COL5A2/SFRP2/COL5A1/COL8A1/COL12A1/MMP2/COL6A1/FN1/COL11A1/GJA1/SFRP1	11
BP	GO:0031670	cellular response to nutrient	6/225	45/18723	1.55139e-05	0.000382527	0.000272633	POSTN/COL1A1/SNAI2/TNC/MN1/SFRP1	6
BP	GO:0033688	regulation of osteoblast proliferation	5/225	27/18723	1.55979e-05	0.000382527	0.000272633	CTHRC1/GREM1/TMEM119/MN1/SFRP1	5
BP	GO:0031345	negative regulation of cell projection organization	11/225	186/18723	1.60387e-05	0.000390191	0.000278095	SPOCK1/VIM/THY1/PMP22/DPYSL3/LGALS1/SLIT2/SPP1/RGMA/APOE/CCL21	11
BP	GO:0033273	response to vitamin	8/225	93/18723	1.62694e-05	0.00039266	0.000279855	SPARC/POSTN/COL1A1/SNAI2/TNC/MN1/SPP1/SFRP1	8
BP	GO:1902903	regulation of supramolecular fiber organization	16/225	383/18723	1.69089e-05	0.000404881	0.000288565	TGFB3/AEBP1/EFEMP2/FERMT2/EMILIN1/SLIT2/RGS4/ELN/CLIP3/CXCL12/CRYAB/SFRP1/LMOD1/APOE/SYNPO2/CCL21	16
BP	GO:1900046	regulation of hemostasis	7/225	68/18723	1.71532e-05	0.000407523	0.000290448	FAP/THBS1/SERPING1/CAV1/SERPINE1/COMP/APOE	7
BP	GO:1903035	negative regulation of response to wounding	8/225	94/18723	1.7601e-05	0.000414919	0.000295719	FAP/THBS1/SERPING1/GJA1/SPP1/RGMA/SERPINE1/APOE	8
BP	GO:0010712	regulation of collagen metabolic process	6/225	47/18723	2.00465e-05	0.000468934	0.000334217	FAP/PDGFRB/VIM/TGFB3/EMILIN1/MFAP4	6
BP	GO:2000027	regulation of animal organ morphogenesis	9/225	125/18723	2.03728e-05	0.00047293	0.000337065	SULF1/SFRP2/CTHRC1/GREM1/DACT1/ROR2/WNT2/RSPO3/SFRP1	9
BP	GO:0033628	regulation of cell adhesion mediated by integrin	6/225	48/18723	2.26822e-05	0.00052187	0.000371945	SFRP2/SNAI2/CYP1B1/JAM3/SERPINE1/CCL21	6
BP	GO:0071230	cellular response to amino acid stimulus	7/225	71/18723	2.28243e-05	0.00052187	0.000371945	COL1A2/COL5A2/COL1A1/PDGFC/MMP2/COL6A1/CYBB	7
BP	GO:0060326	cell chemotaxis	14/225	310/18723	2.45484e-05	0.000557103	0.000397056	PDGFRB/THBS1/LOX/GREM1/THBS4/RARRES2/SLIT2/CSF1R/CCL2/JAM3/CXCL12/SERPINE1/SMOC2/CCL21	14
BP	GO:0035567	non-canonical Wnt signaling pathway	7/225	72/18723	2.50267e-05	0.00056375	0.000401794	SFRP2/CTHRC1/SFRP4/DACT1/ROR2/RSPO3/SFRP1	7
BP	GO:0010717	regulation of epithelial to mesenchymal transition	8/225	99/18723	2.57145e-05	0.000574983	0.0004098	SFRP2/COL1A1/TGFB3/GREM1/PDPN/FERMT2/DACT3/SFRP1	8
BP	GO:0031032	actomyosin structure organization	11/225	196/18723	2.61024e-05	0.000577166	0.000411355	PDGFRB/TGFB3/FRMD6/FERMT2/MYH10/ELN/CNN1/SFRP1/LMOD1/MYH11/PGM5	11
BP	GO:0032970	regulation of actin filament-based process	16/225	397/18723	2.61917e-05	0.000577166	0.000411355	PDGFRB/TGFB3/PDPN/FERMT2/SLIT2/CSF1R/JAM3/RGS4/CAV1/ELN/CXCL12/SFRP1/PLN/LMOD1/SYNPO2/CCL21	16
BP	GO:0060840	artery development	8/225	100/18723	2.76649e-05	0.000605244	0.000431367	PRRX1/PDGFRB/LOX/EFEMP2/MYLK/COMP/APOE/HAND2	8
BP	GO:1900047	negative regulation of hemostasis	6/225	50/18723	2.87899e-05	0.000622331	0.000443545	FAP/THBS1/SERPING1/SERPINE1/COMP/APOE	6
BP	GO:0010975	regulation of neuron projection development	17/225	445/18723	2.88552e-05	0.000622331	0.000443545	PRRX1/SFRP2/SPOCK1/VIM/SERPINF1/THY1/PMP22/DPYSL3/LGALS1/SLIT2/FN1/ROR2/SPP1/CXCL12/RGMA/SFRP1/APOE	17
BP	GO:0048844	artery morphogenesis	7/225	74/18723	2.99582e-05	0.000641571	0.000457257	PRRX1/PDGFRB/EFEMP2/MYLK/COMP/APOE/HAND2	7
BP	GO:0006959	humoral immune response	14/225	317/18723	3.13765e-05	0.000667244	0.000475555	C1S/C1R/SPON2/SERPING1/VSIG4/RARRES2/CCL2/CFH/C3/MFAP4/C1QC/C1QB/CFD/C7	14
BP	GO:0032964	collagen biosynthetic process	6/225	51/18723	3.23038e-05	0.000682193	0.00048621	COL5A1/PDGFRB/VIM/COL1A1/TGFB3/EMILIN1	6
BP	GO:0048662	negative regulation of smooth muscle cell proliferation	7/225	75/18723	3.27083e-05	0.000685972	0.000488903	TGFB3/EFEMP2/IGFBP5/OGN/CNN1/APOE/APOD	7
BP	GO:2000095	regulation of Wnt signaling pathway, planar cell polarity pathway	4/225	16/18723	3.29942e-05	0.000687229	0.000489799	SFRP2/DACT1/RSPO3/SFRP1	4
BP	GO:0001937	negative regulation of endothelial cell proliferation	7/225	76/18723	3.56625e-05	0.000737753	0.000525808	SPARC/SULF1/THBS1/CCL2/GJA1/CAV1/APOE	7
BP	GO:0030514	negative regulation of BMP signaling pathway	6/225	52/18723	3.6154e-05	0.00073788	0.000525899	SFRP2/FBN1/GREM1/HTRA1/HTRA3/SFRP1	6
BP	GO:0060071	Wnt signaling pathway, planar cell polarity pathway	6/225	52/18723	3.6154e-05	0.00073788	0.000525899	SFRP2/CTHRC1/DACT1/ROR2/RSPO3/SFRP1	6
BP	GO:0003180	aortic valve morphogenesis	5/225	32/18723	3.70504e-05	0.000744539	0.000530645	SNAI2/EMILIN1/SLIT2/HEYL/ELN	5
BP	GO:0033687	osteoblast proliferation	5/225	32/18723	3.70504e-05	0.000744539	0.000530645	CTHRC1/GREM1/TMEM119/MN1/SFRP1	5
BP	GO:0002687	positive regulation of leukocyte migration	9/225	135/18723	3.75482e-05	0.000744539	0.000530645	THBS1/THY1/THBS4/RARRES2/CSF1R/JAM3/CXCL12/SERPINE1/CCL21	9
BP	GO:0090130	tissue migration	15/225	365/18723	3.75984e-05	0.000744539	0.000530645	SPARC/FAP/FSTL1/THBS1/DCN/SERPINF1/SRPX2/ZEB2/GREM1/CYP1B1/ACTA2/SLIT2/SMOC2/APOE/ACTG2	15
BP	GO:1901888	regulation of cell junction assembly	11/225	204/18723	3.77044e-05	0.000744539	0.000530645	THBS2/THBS1/SNAI2/THY1/SRPX2/GREM1/FERMT2/GJA1/CAV1/SFRP1/APOD	11
BP	GO:0010977	negative regulation of neuron projection development	9/225	137/18723	4.21547e-05	0.000817974	0.000582983	SPOCK1/VIM/THY1/PMP22/DPYSL3/LGALS1/SPP1/RGMA/APOE	9
BP	GO:0002062	chondrocyte differentiation	8/225	106/18723	4.2156e-05	0.000817974	0.000582983	SULF1/SFRP2/SNAI2/GREM1/EFEMP1/TGFBI/COL11A1/COMP	8
BP	GO:0030500	regulation of bone mineralization	7/225	78/18723	4.22301e-05	0.000817974	0.000582983	TGFB3/GREM1/DDR2/OMD/TMEM119/MGP/COMP	7
BP	GO:0050900	leukocyte migration	15/225	369/18723	4.25798e-05	0.000819526	0.000584089	THBS1/THY1/GREM1/THBS4/EMILIN1/RARRES2/SLIT2/CSF1R/CCL2/JAM3/ROR2/CXCL12/SERPINE1/APOD/CCL21	15
BP	GO:0052547	regulation of peptidase activity	17/225	461/18723	4.48901e-05	0.000858558	0.000611908	COL6A3/SFRP2/ANTXR1/TIMP2/SPOCK1/TIMP3/THBS1/PCOLCE/SERPINF1/SERPING1/FBLN1/FN1/CAV1/CRYAB/C3/SERPINE1/CST1	17
BP	GO:0071229	cellular response to acid chemical	7/225	80/18723	4.97586e-05	0.000937843	0.000668415	COL1A2/COL5A2/COL1A1/PDGFC/MMP2/COL6A1/CYBB	7
BP	GO:0007584	response to nutrient	10/225	174/18723	4.98194e-05	0.000937843	0.000668415	SPARC/SFRP2/POSTN/COL1A1/SNAI2/TNC/MN1/CYBB/SPP1/SFRP1	10
BP	GO:1905517	macrophage migration	6/225	55/18723	4.99607e-05	0.000937843	0.000668415	THBS1/EMILIN1/RARRES2/CSF1R/CCL2/ROR2	6
BP	GO:0002253	activation of immune response	15/225	375/18723	5.11412e-05	0.000954113	0.000680012	CMTM3/THY1/C1S/C1R/SERPING1/FPR3/VSIG4/TYROBP/CFH/C3/MFAP4/C1QC/C1QB/CFD/C7	15
BP	GO:0090175	regulation of establishment of planar polarity	6/225	56/18723	5.53997e-05	0.00102726	0.000732143	SFRP2/CTHRC1/DACT1/ROR2/RSPO3/SFRP1	6
BP	GO:0010951	negative regulation of endopeptidase activity	12/225	252/18723	5.65481e-05	0.0010422	0.000742791	COL6A3/SFRP2/TIMP2/SPOCK1/TIMP3/THBS1/SERPINF1/SERPING1/CRYAB/C3/SERPINE1/CST1	12
BP	GO:0048608	reproductive structure development	16/225	424/18723	5.75269e-05	0.00105385	0.000751097	SULF1/SFRP2/PDGFRB/DCN/SERPINF1/AXL/HTRA1/TNC/SLIT2/ROR2/WNT2/GJA1/SPP1/RSPO3/C3/SFRP1	16
BP	GO:0033280	response to vitamin D	5/225	35/18723	5.80017e-05	0.00105619	0.00075276	SNAI2/TNC/MN1/SPP1/SFRP1	5
BP	GO:0050678	regulation of epithelial cell proliferation	15/225	381/18723	6.118e-05	0.00110743	0.000789283	SPARC/SULF1/SFRP2/THBS1/SNAI2/SERPINF1/HTRA1/THBS4/CCL2/WNT2/GJA1/CAV1/CXCL12/SFRP1/APOE	15
BP	GO:0061458	reproductive system development	16/225	427/18723	6.25122e-05	0.00112485	0.000801699	SULF1/SFRP2/PDGFRB/DCN/SERPINF1/AXL/HTRA1/TNC/SLIT2/ROR2/WNT2/GJA1/SPP1/RSPO3/C3/SFRP1	16
BP	GO:0001936	regulation of endothelial cell proliferation	10/225	179/18723	6.32545e-05	0.00113151	0.000806446	SPARC/SULF1/THBS1/THBS4/CCL2/WNT2/GJA1/CAV1/CXCL12/APOE	10
BP	GO:0048545	response to steroid hormone	14/225	339/18723	6.48769e-05	0.00114814	0.000818299	SPARC/COL1A1/THBS1/TGFB3/LOX/SERPINF1/IGFBP7/FIBIN/SLIT2/HEYL/CYBB/SPP1/CAV1/SFRP1	14
BP	GO:0001667	ameboidal-type cell migration	17/225	475/18723	6.49393e-05	0.00114814	0.000818299	SPARC/FAP/FSTL1/THBS1/DCN/SERPINF1/SRPX2/ZEB2/GREM1/DDR2/CYP1B1/SLIT2/FN1/GJA1/SMOC2/APOE/HAND2	17
BP	GO:0045766	positive regulation of angiogenesis	10/225	181/18723	6.9432e-05	0.00121346	0.000864855	SFRP2/THBS1/GREM1/CYP1B1/PTGIS/CYBB/C3/SERPINE1/SMOC2/HSPB6	10
BP	GO:1904018	positive regulation of vasculature development	10/225	181/18723	6.9432e-05	0.00121346	0.000864855	SFRP2/THBS1/GREM1/CYP1B1/PTGIS/CYBB/C3/SERPINE1/SMOC2/HSPB6	10
BP	GO:0061138	morphogenesis of a branching epithelium	10/225	182/18723	7.27084e-05	0.00126346	0.000900491	SULF1/SFRP2/GREM1/EDNRA/CLIC4/TNC/SLIT2/WNT2/RSPO3/SFRP1	10
BP	GO:0003176	aortic valve development	5/225	37/18723	7.63745e-05	0.00131963	0.000940521	SNAI2/EMILIN1/SLIT2/HEYL/ELN	5
BP	GO:0016525	negative regulation of angiogenesis	9/225	149/18723	8.10419e-05	0.00139236	0.000992359	SPARC/THBS2/SULF1/THBS1/DCN/SERPINF1/THBS4/EMILIN1/SERPINE1	9
BP	GO:0010466	negative regulation of peptidase activity	12/225	262/18723	8.206e-05	0.00140193	0.000999181	COL6A3/SFRP2/TIMP2/SPOCK1/TIMP3/THBS1/SERPINF1/SERPING1/CRYAB/C3/SERPINE1/CST1	12
BP	GO:2000181	negative regulation of blood vessel morphogenesis	9/225	151/18723	8.98033e-05	0.00152565	0.00108736	SPARC/THBS2/SULF1/THBS1/DCN/SERPINF1/THBS4/EMILIN1/SERPINE1	9
BP	GO:0001666	response to hypoxia	13/225	307/18723	9.21831e-05	0.00155738	0.00110997	POSTN/THBS1/TGFB3/MMP2/EDNRA/PTGIS/CYBB/CAV1/CXCL12/CRYAB/SFRP1/KCNMA1/KCNMB1	13
BP	GO:1901343	negative regulation of vasculature development	9/225	152/18723	9.44738e-05	0.00158726	0.00113127	SPARC/THBS2/SULF1/THBS1/DCN/SERPINF1/THBS4/EMILIN1/SERPINE1	9
BP	GO:0070372	regulation of ERK1 and ERK2 cascade	13/225	309/18723	9.83806e-05	0.00164382	0.00117158	PDGFRB/TIMP3/GPNMB/PDGFC/FERMT2/EMILIN1/FBLN1/CSF1R/CCL2/FN1/APOE/HAND2/CCL21	13
BP	GO:0071774	response to fibroblast growth factor	8/225	120/18723	0.000101745	0.00169075	0.00120503	SULF1/POSTN/COL1A1/THBS1/TNC/CCL2/SFRP1/SMOC2	8
BP	GO:0030449	regulation of complement activation	4/225	21/18723	0.000103497	0.00171051	0.00121911	SERPING1/VSIG4/CFH/C3	4
BP	GO:0003206	cardiac chamber morphogenesis	8/225	121/18723	0.000107838	0.00176748	0.00125971	SFRP2/HEG1/SLIT2/HEYL/COL11A1/WNT2/CPE/HAND2	8
BP	GO:0022617	extracellular matrix disassembly	6/225	63/18723	0.000108106	0.00176748	0.00125971	FAP/CTSK/MMP2/DDR2/PDPN/MMP11	6
BP	GO:0030595	leukocyte chemotaxis	11/225	230/18723	0.000110942	0.00180414	0.00128584	THBS1/GREM1/THBS4/RARRES2/SLIT2/CSF1R/CCL2/JAM3/CXCL12/SERPINE1/CCL21	11
BP	GO:0001935	endothelial cell proliferation	10/225	193/18723	0.000118331	0.00191406	0.00136418	SPARC/SULF1/THBS1/THBS4/CCL2/WNT2/GJA1/CAV1/CXCL12/APOE	10
BP	GO:0055093	response to hyperoxia	4/225	22/18723	0.000125309	0.00200003	0.00142545	PDGFRB/COL1A1/PDPN/CAV1	4
BP	GO:0060343	trabecula formation	4/225	22/18723	0.000125309	0.00200003	0.00142545	COL1A1/GREM1/MMP2/SFRP1	4
BP	GO:0071634	regulation of transforming growth factor beta production	5/225	41/18723	0.000126276	0.00200003	0.00142545	LUM/THBS1/LRRC32/FN1/TYROBP	5
BP	GO:1905314	semi-lunar valve development	5/225	41/18723	0.000126276	0.00200003	0.00142545	SNAI2/EMILIN1/SLIT2/HEYL/ELN	5
BP	GO:0060560	developmental growth involved in morphogenesis	11/225	234/18723	0.000129166	0.0020352	0.00145052	SFRP2/POSTN/NDN/TNC/SLIT2/FN1/SPP1/CXCL12/RGMA/SFRP1/APOE	11
BP	GO:0001763	morphogenesis of a branching structure	10/225	196/18723	0.000134321	0.00209473	0.00149294	SULF1/SFRP2/GREM1/EDNRA/CLIC4/TNC/SLIT2/WNT2/RSPO3/SFRP1	10
BP	GO:0071674	mononuclear cell migration	10/225	196/18723	0.000134321	0.00209473	0.00149294	THBS1/GREM1/RARRES2/SLIT2/CSF1R/CCL2/CXCL12/SERPINE1/APOD/CCL21	10
BP	GO:0071621	granulocyte chemotaxis	8/225	125/18723	0.000135309	0.00209935	0.00149624	THBS1/THBS4/RARRES2/SLIT2/CSF1R/CCL2/JAM3/CCL21	8
BP	GO:0002690	positive regulation of leukocyte chemotaxis	7/225	94/18723	0.000139115	0.00213328	0.00152042	THBS1/THBS4/RARRES2/CSF1R/CXCL12/SERPINE1/CCL21	7
BP	GO:0030193	regulation of blood coagulation	6/225	66/18723	0.000140301	0.00213328	0.00152042	FAP/THBS1/SERPING1/CAV1/SERPINE1/APOE	6
BP	GO:0051893	regulation of focal adhesion assembly	6/225	66/18723	0.000140301	0.00213328	0.00152042	THBS1/THY1/GREM1/FERMT2/SFRP1/APOD	6
BP	GO:0090109	regulation of cell-substrate junction assembly	6/225	66/18723	0.000140301	0.00213328	0.00152042	THBS1/THY1/GREM1/FERMT2/SFRP1/APOD	6
BP	GO:0030574	collagen catabolic process	5/225	42/18723	0.000141949	0.00214759	0.00153062	FAP/CTSK/ADAMTS2/MMP2/MMP11	5
BP	GO:0036293	response to decreased oxygen levels	13/225	322/18723	0.000148165	0.00220536	0.00157179	POSTN/THBS1/TGFB3/MMP2/EDNRA/PTGIS/CYBB/CAV1/CXCL12/CRYAB/SFRP1/KCNMA1/KCNMB1	13
BP	GO:0043010	camera-type eye development	13/225	322/18723	0.000148165	0.00220536	0.00157179	FBN1/COL8A1/PDGFRB/VIM/SERPINF1/THY1/EFEMP1/COL8A2/CLIC4/CYP1B1/WNT2/ALDH1A3/CRYAB	13
BP	GO:0043542	endothelial cell migration	12/225	279/18723	0.000148321	0.00220536	0.00157179	SPARC/FAP/FSTL1/THBS1/DCN/SERPINF1/SRPX2/GREM1/CYP1B1/SLIT2/SMOC2/APOE	12
BP	GO:0007044	cell-substrate junction assembly	7/225	95/18723	0.000148668	0.00220536	0.00157179	THBS1/THY1/GREM1/FERMT2/FN1/SFRP1/APOD	7
BP	GO:0071305	cellular response to vitamin D	4/225	23/18723	0.000150266	0.00221825	0.00158098	SNAI2/TNC/MN1/SFRP1	4
BP	GO:0045216	cell-cell junction organization	10/225	200/18723	0.00015845	0.00231447	0.00164956	CDH11/TGFB3/SNAI2/HEG1/FERMT2/SVEP1/CSF1R/JAM3/GJA1/CAV1	10
BP	GO:0061383	trabecula morphogenesis	5/225	43/18723	0.000159068	0.00231447	0.00164956	COL1A1/GREM1/HEG1/MMP2/SFRP1	5
BP	GO:0071604	transforming growth factor beta production	5/225	43/18723	0.000159068	0.00231447	0.00164956	LUM/THBS1/LRRC32/FN1/TYROBP	5
BP	GO:0070167	regulation of biomineral tissue development	7/225	97/18723	0.000169369	0.00245262	0.00174802	TGFB3/GREM1/DDR2/OMD/TMEM119/MGP/COMP	7
BP	GO:0061564	axon development	16/225	467/18723	0.00017586	0.00252655	0.00180071	CDH11/THY1/LAMA2/PALLD/NDN/TNC/SLIT2/EGR2/JAM3/FN1/SPP1/CXCL12/NEXN/RGMA/APOE/APOD	16
BP	GO:0060324	face development	5/225	44/18723	0.00017772	0.00252655	0.00180071	COL1A1/TGFB3/MMP2/CRISPLD2/ALDH1A3	5
BP	GO:0043567	regulation of insulin-like growth factor receptor signaling pathway	4/225	24/18723	0.000178628	0.00252655	0.00180071	CILP/IGFBP5/IGFBP4/IGFBP6	4
BP	GO:0051043	regulation of membrane protein ectodomain proteolysis	4/225	24/18723	0.000178628	0.00252655	0.00180071	TIMP2/TIMP3/RGMA/APOE	4
BP	GO:0071676	negative regulation of mononuclear cell migration	4/225	24/18723	0.000178628	0.00252655	0.00180071	GREM1/SLIT2/CCL2/APOD	4
BP	GO:0034329	cell junction assembly	15/225	420/18723	0.000179465	0.00252663	0.00180077	CDH11/THBS2/THBS1/SNAI2/THY1/SRPX2/GREM1/HEG1/FERMT2/JAM3/FN1/GJA1/CAV1/SFRP1/APOD	15
BP	GO:0070371	ERK1 and ERK2 cascade	13/225	330/18723	0.000188536	0.00264211	0.00188307	PDGFRB/TIMP3/GPNMB/PDGFC/FERMT2/EMILIN1/FBLN1/CSF1R/CCL2/FN1/APOE/HAND2/CCL21	13
BP	GO:0110149	regulation of biomineralization	7/225	99/18723	0.000192342	0.00268113	0.00191088	TGFB3/GREM1/DDR2/OMD/TMEM119/MGP/COMP	7
BP	GO:0072378	blood coagulation, fibrin clot formation	3/225	10/18723	0.000193084	0.00268113	0.00191088	FBLN1/FN1/F13A1	3
BP	GO:0002548	monocyte chemotaxis	6/225	70/18723	0.00019455	0.00268922	0.00191665	GREM1/SLIT2/CCL2/CXCL12/SERPINE1/CCL21	6
BP	GO:0003007	heart morphogenesis	11/225	246/18723	0.000199883	0.00275042	0.00196027	SFRP2/COL5A1/SNAI2/HEG1/SLIT2/HEYL/COL11A1/WNT2/ELN/CPE/HAND2	11
BP	GO:0003208	cardiac ventricle morphogenesis	6/225	71/18723	0.000210402	0.00282208	0.00201134	SFRP2/HEG1/HEYL/COL11A1/CPE/HAND2	6
BP	GO:0050818	regulation of coagulation	6/225	71/18723	0.000210402	0.00282208	0.00201134	FAP/THBS1/SERPING1/CAV1/SERPINE1/APOE	6
BP	GO:0150116	regulation of cell-substrate junction organization	6/225	71/18723	0.000210402	0.00282208	0.00201134	THBS1/THY1/GREM1/FERMT2/SFRP1/APOD	6
BP	GO:0033622	integrin activation	4/225	25/18723	0.000210659	0.00282208	0.00201134	FERMT2/JAM3/FN1/CXCL12	4
BP	GO:0042730	fibrinolysis	4/225	25/18723	0.000210659	0.00282208	0.00201134	FAP/THBS1/SERPING1/SERPINE1	4
BP	GO:1903055	positive regulation of extracellular matrix organization	4/225	25/18723	0.000210659	0.00282208	0.00201134	EFEMP2/DDR2/PDPN/EMILIN1	4
BP	GO:0048568	embryonic organ development	15/225	427/18723	0.000214481	0.00286069	0.00203886	PRRX1/CTHRC1/FBN1/TGFB3/MFAP5/PDGFC/MAFB/EFEMP1/RARRES2/COL11A1/ROR2/WNT2/ALDH1A3/RSPO3/HAND2	15
BP	GO:0150115	cell-substrate junction organization	7/225	101/18723	0.000217769	0.00289185	0.00206107	THBS1/THY1/GREM1/FERMT2/FN1/SFRP1/APOD	7
BP	GO:0001736	establishment of planar polarity	6/225	72/18723	0.000227254	0.00299169	0.00213222	SFRP2/CTHRC1/DACT1/ROR2/RSPO3/SFRP1	6
BP	GO:0007164	establishment of tissue polarity	6/225	72/18723	0.000227254	0.00299169	0.00213222	SFRP2/CTHRC1/DACT1/ROR2/RSPO3/SFRP1	6
BP	GO:0030100	regulation of endocytosis	10/225	211/18723	0.000244376	0.00319659	0.00227826	RAB31/SFRP4/GREM1/AXL/CAV1/CLIP3/C3/SERPINE1/APOE/CCL21	10
BP	GO:0007568	aging	13/225	339/18723	0.000244921	0.00319659	0.00227826	TIMP2/PDGFRB/TGFB3/DCN/SERPINF1/SERPING1/IGFBP5/PRELP/CRYAB/SERPINE1/COMP/KCNMB1/APOD	13
BP	GO:0002604	regulation of dendritic cell antigen processing and presentation	3/225	11/18723	0.000263138	0.00337638	0.0024064	THBS1/FGL2/CCL21	3
BP	GO:0097048	dendritic cell apoptotic process	3/225	11/18723	0.000263138	0.00337638	0.0024064	AXL/CXCL12/CCL21	3
BP	GO:0098883	synapse pruning	3/225	11/18723	0.000263138	0.00337638	0.0024064	C3/C1QC/C1QB	3
BP	GO:2000668	regulation of dendritic cell apoptotic process	3/225	11/18723	0.000263138	0.00337638	0.0024064	AXL/CXCL12/CCL21	3
BP	GO:0048146	positive regulation of fibroblast proliferation	5/225	48/18723	0.0002695	0.00342907	0.00244395	PDGFRB/PDGFC/DDR2/FN1/WNT2	5
BP	GO:2001238	positive regulation of extrinsic apoptotic signaling pathway	5/225	48/18723	0.0002695	0.00342907	0.00244395	TIMP3/THBS1/SRPX/CAV1/SFRP1	5
BP	GO:0002762	negative regulation of myeloid leukocyte differentiation	5/225	49/18723	0.000297217	0.00373486	0.00266189	FBN1/GPR68/MAFB/C1QC/SFRP1	5
BP	GO:0030195	negative regulation of blood coagulation	5/225	49/18723	0.000297217	0.00373486	0.00266189	FAP/THBS1/SERPING1/SERPINE1/APOE	5
BP	GO:1902041	regulation of extrinsic apoptotic signaling pathway via death domain receptors	5/225	49/18723	0.000297217	0.00373486	0.00266189	SFRP2/TIMP3/THBS1/SFRP1/SERPINE1	5
BP	GO:0035296	regulation of tube diameter	8/225	141/18723	0.000309152	0.00385299	0.00274609	EDNRA/ACTA2/GJA1/CAV1/COMP/KCNMA1/KCNMB1/APOE	8
BP	GO:0097746	blood vessel diameter maintenance	8/225	141/18723	0.000309152	0.00385299	0.00274609	EDNRA/ACTA2/GJA1/CAV1/COMP/KCNMA1/KCNMB1/APOE	8
BP	GO:0032526	response to retinoic acid	7/225	107/18723	0.000310718	0.00385671	0.00274874	PDGFRB/COL1A1/SERPINF1/IGFBP7/TNC/WNT2/GJA1	7
BP	GO:0035150	regulation of tube size	8/225	142/18723	0.000324277	0.00400864	0.00285702	EDNRA/ACTA2/GJA1/CAV1/COMP/KCNMA1/KCNMB1/APOE	8
BP	GO:0006958	complement activation, classical pathway	7/225	108/18723	0.000328912	0.00403315	0.00287449	C1S/C1R/SERPING1/C3/C1QC/C1QB/C7	7
BP	GO:0034446	substrate adhesion-dependent cell spreading	7/225	108/18723	0.000328912	0.00403315	0.00287449	ANTXR1/POSTN/AXL/PDPN/FERMT2/FBLN1/FN1	7
BP	GO:0060325	face morphogenesis	4/225	28/18723	0.000331472	0.00404822	0.00288523	COL1A1/TGFB3/MMP2/CRISPLD2	4
BP	GO:0045861	negative regulation of proteolysis	13/225	351/18723	0.000342119	0.00416153	0.00296599	COL6A3/SFRP2/TIMP2/SPOCK1/TIMP3/THBS1/GAS1/SERPINF1/SERPING1/CRYAB/C3/SERPINE1/CST1	13
BP	GO:0032908	regulation of transforming growth factor beta1 production	3/225	12/18723	0.000347744	0.00416335	0.00296728	LUM/THBS1/TYROBP	3
BP	GO:0072376	protein activation cascade	3/225	12/18723	0.000347744	0.00416335	0.00296728	FBLN1/FN1/F13A1	3
BP	GO:0090177	establishment of planar polarity involved in neural tube closure	3/225	12/18723	0.000347744	0.00416335	0.00296728	SFRP2/CTHRC1/SFRP1	3
BP	GO:2001204	regulation of osteoclast development	3/225	12/18723	0.000347744	0.00416335	0.00296728	FBN1/GPR68/TYROBP	3
BP	GO:0061045	negative regulation of wound healing	6/225	78/18723	0.000351937	0.00419703	0.00299129	FAP/THBS1/SERPING1/GJA1/SERPINE1/APOE	6
BP	GO:0003018	vascular process in circulatory system	11/225	263/18723	0.000354355	0.00420934	0.00300007	EDNRA/FERMT2/SLC24A3/ACTA2/SLIT2/GJA1/CAV1/COMP/KCNMA1/KCNMB1/APOE	11
BP	GO:0046850	regulation of bone remodeling	5/225	51/18723	0.000359079	0.00424887	0.00302823	GREM1/TMEM119/CSF1R/SPP1/SFRP1	5
BP	GO:0090025	regulation of monocyte chemotaxis	4/225	29/18723	0.000380908	0.00448969	0.00319988	GREM1/SLIT2/CXCL12/SERPINE1	4
BP	GO:0031103	axon regeneration	5/225	52/18723	0.000393432	0.00458402	0.0032671	TNC/JAM3/SPP1/RGMA/APOD	5
BP	GO:0043277	apoptotic cell clearance	5/225	52/18723	0.000393432	0.00458402	0.0032671	THBS1/AXL/CCL2/TYROBP/C3	5
BP	GO:0048260	positive regulation of receptor-mediated endocytosis	5/225	52/18723	0.000393432	0.00458402	0.0032671	SFRP4/GREM1/C3/SERPINE1/CCL21	5
BP	GO:0055001	muscle cell development	9/225	184/18723	0.000395544	0.00459102	0.00327209	PDGFRB/LOX/EFEMP2/RGS4/COMP/FLNC/LMOD1/MYH11/PGM5	9
BP	GO:0010631	epithelial cell migration	13/225	357/18723	0.000401948	0.00464761	0.00331243	SPARC/FAP/FSTL1/THBS1/DCN/SERPINF1/SRPX2/ZEB2/GREM1/CYP1B1/SLIT2/SMOC2/APOE	13
BP	GO:0048145	regulation of fibroblast proliferation	6/225	80/18723	0.000403635	0.00464944	0.00331373	PDGFRB/PDGFC/DDR2/FN1/WNT2/SFRP1	6
BP	GO:0016485	protein processing	10/225	225/18723	0.000407295	0.0046739	0.00333117	THBS1/ADAMTS2/GAS1/C1R/CPXM1/SPON1/CPXM2/SERPINE1/CPE/COMP	10
BP	GO:0016331	morphogenesis of embryonic epithelium	8/225	147/18723	0.000409239	0.00467856	0.00333448	SULF1/SFRP2/CTHRC1/GREM1/WNT2/ALDH1A3/RGMA/SFRP1	8
BP	GO:0032956	regulation of actin cytoskeleton organization	13/225	358/18723	0.000412737	0.00470087	0.00335039	PDGFRB/TGFB3/FERMT2/SLIT2/CSF1R/JAM3/RGS4/ELN/CXCL12/SFRP1/LMOD1/SYNPO2/CCL21	13
BP	GO:0097530	granulocyte migration	8/225	148/18723	0.000428228	0.00481469	0.0034315	THBS1/THBS4/RARRES2/SLIT2/CSF1R/CCL2/JAM3/CCL21	8
BP	GO:0007566	embryo implantation	5/225	53/18723	0.00043021	0.00481469	0.0034315	MMP2/IGFBP7/FBLN1/GJA1/SPP1	5
BP	GO:0050819	negative regulation of coagulation	5/225	53/18723	0.00043021	0.00481469	0.0034315	FAP/THBS1/SERPING1/SERPINE1/APOE	5
BP	GO:0030512	negative regulation of transforming growth factor beta receptor signaling pathway	6/225	81/18723	0.000431612	0.00481469	0.0034315	FBN1/TGFB3/HTRA1/HTRA3/EMILIN1/CAV1	6
BP	GO:0048144	fibroblast proliferation	6/225	81/18723	0.000431612	0.00481469	0.0034315	PDGFRB/PDGFC/DDR2/FN1/WNT2/SFRP1	6
BP	GO:0044344	cellular response to fibroblast growth factor stimulus	7/225	113/18723	0.000433128	0.00481469	0.0034315	SULF1/POSTN/COL1A1/THBS1/CCL2/SFRP1/SMOC2	7
BP	GO:0090132	epithelium migration	13/225	360/18723	0.000435057	0.00481469	0.0034315	SPARC/FAP/FSTL1/THBS1/DCN/SERPINF1/SRPX2/ZEB2/GREM1/CYP1B1/SLIT2/SMOC2/APOE	13
BP	GO:0036296	response to increased oxygen levels	4/225	30/18723	0.000435396	0.00481469	0.0034315	PDGFRB/COL1A1/PDPN/CAV1	4
BP	GO:0001886	endothelial cell morphogenesis	3/225	13/18723	0.000448067	0.00486633	0.00346831	HEG1/COL15A1/CLIC4	3
BP	GO:0032905	transforming growth factor beta1 production	3/225	13/18723	0.000448067	0.00486633	0.00346831	LUM/THBS1/TYROBP	3
BP	GO:0033689	negative regulation of osteoblast proliferation	3/225	13/18723	0.000448067	0.00486633	0.00346831	GREM1/MN1/SFRP1	3
BP	GO:1902043	positive regulation of extrinsic apoptotic signaling pathway via death domain receptors	3/225	13/18723	0.000448067	0.00486633	0.00346831	TIMP3/THBS1/SFRP1	3
BP	GO:1903054	negative regulation of extracellular matrix organization	3/225	13/18723	0.000448067	0.00486633	0.00346831	FAP/ANTXR1/EMILIN1	3
BP	GO:0048839	inner ear development	9/225	188/18723	0.00046262	0.00500651	0.00356822	SPARC/PRRX1/CTHRC1/PDGFRB/TGFB3/MAFB/COL11A1/ROR2/ALDH1A3	9
BP	GO:2001236	regulation of extrinsic apoptotic signaling pathway	8/225	151/18723	0.000489532	0.00527896	0.0037624	SFRP2/TIMP3/THBS1/SNAI2/SRPX/CAV1/SFRP1/SERPINE1	8
BP	GO:0002063	chondrocyte development	4/225	31/18723	0.000495222	0.00532145	0.00379268	SULF1/SFRP2/COL11A1/COMP	4
BP	GO:0043200	response to amino acid	7/225	116/18723	0.000507328	0.00543234	0.00387171	COL1A2/COL5A2/COL1A1/PDGFC/MMP2/COL6A1/CYBB	7
BP	GO:0003179	heart valve morphogenesis	5/225	55/18723	0.000511478	0.00545756	0.00388969	SNAI2/EMILIN1/SLIT2/HEYL/ELN	5
BP	GO:0048008	platelet-derived growth factor receptor signaling pathway	5/225	56/18723	0.000556192	0.00588645	0.00419537	PDGFRB/LOX/PDGFC/PDGFRL/APOD	5
BP	GO:0060323	head morphogenesis	4/225	32/18723	0.000560675	0.00588645	0.00419537	COL1A1/TGFB3/MMP2/CRISPLD2	4
BP	GO:0061037	negative regulation of cartilage development	4/225	32/18723	0.000560675	0.00588645	0.00419537	CTSK/SNAI2/GREM1/EFEMP1	4
BP	GO:0090022	regulation of neutrophil chemotaxis	4/225	32/18723	0.000560675	0.00588645	0.00419537	THBS4/SLIT2/JAM3/CCL21	4
BP	GO:0022612	gland morphogenesis	7/225	118/18723	0.00056218	0.00588645	0.00419537	SULF1/TGFB3/IGFBP5/TNC/CSF1R/CAV1/SFRP1	7
BP	GO:0035791	platelet-derived growth factor receptor-beta signaling pathway	3/225	14/18723	0.000565223	0.00588645	0.00419537	PDGFRB/LOX/PDGFRL	3
BP	GO:0051917	regulation of fibrinolysis	3/225	14/18723	0.000565223	0.00588645	0.00419537	FAP/THBS1/SERPINE1	3
BP	GO:0007159	leukocyte cell-cell adhesion	13/225	371/18723	0.000577016	0.00598876	0.00426828	GPNMB/LRRC32/THY1/OLR1/LGALS1/CERCAM/VSIG4/CCL2/CAV1/CXCL12/FGL2/CCL21/HLA-DQA1	13
BP	GO:0048738	cardiac muscle tissue development	10/225	236/18723	0.000591356	0.00610228	0.00434919	PDGFRB/GREM1/HEG1/HOPX/COL11A1/RGS4/WNT2/GJA1/PLN/MYH11	10
BP	GO:0060562	epithelial tube morphogenesis	12/225	325/18723	0.000591967	0.00610228	0.00434919	SFRP2/CTHRC1/GREM1/EDNRA/CLIC4/TNC/SLIT2/CSF1R/WNT2/RGMA/SFRP1/HAND2	12
BP	GO:0002761	regulation of myeloid leukocyte differentiation	7/225	120/18723	0.000621648	0.00638659	0.00455182	FBN1/GPR68/MAFB/ROR2/TYROBP/C1QC/SFRP1	7
BP	GO:0003382	epithelial cell morphogenesis	4/225	33/18723	0.000632045	0.00641362	0.00457109	HEG1/COL15A1/CLIC4/PALLD	4
BP	GO:0048048	embryonic eye morphogenesis	4/225	33/18723	0.000632045	0.00641362	0.00457109	FBN1/MFAP5/EFEMP1/ALDH1A3	4
BP	GO:0070570	regulation of neuron projection regeneration	4/225	33/18723	0.000632045	0.00641362	0.00457109	PRRX1/THY1/SPP1/RGMA	4
BP	GO:0048041	focal adhesion assembly	6/225	87/18723	0.000632715	0.00641362	0.00457109	THBS1/THY1/GREM1/FERMT2/SFRP1/APOD	6
BP	GO:0018108	peptidyl-tyrosine phosphorylation	13/225	375/18723	0.000637533	0.00644099	0.00459059	SFRP2/PDGFRB/PDGFC/THY1/GREM1/AXL/DDR2/EFEMP1/THBS4/CSF1R/ROR2/CAV1/SFRP1	13
BP	GO:0002455	humoral immune response mediated by circulating immunoglobulin	7/225	121/18723	0.000653197	0.00656726	0.00468059	C1S/C1R/SERPING1/C3/C1QC/C1QB/C7	7
BP	GO:0001954	positive regulation of cell-matrix adhesion	5/225	58/18723	0.000654351	0.00656726	0.00468059	THY1/EFEMP2/FERMT2/SFRP1/CCL21	5
BP	GO:0018212	peptidyl-tyrosine modification	13/225	378/18723	0.000686364	0.0068659	0.00489343	SFRP2/PDGFRB/PDGFC/THY1/GREM1/AXL/DDR2/EFEMP1/THBS4/CSF1R/ROR2/CAV1/SFRP1	13
BP	GO:0048562	embryonic organ morphogenesis	11/225	285/18723	0.000693214	0.00691168	0.00492606	PRRX1/CTHRC1/FBN1/TGFB3/MFAP5/MAFB/EFEMP1/COL11A1/ROR2/ALDH1A3/HAND2	11
BP	GO:0002468	dendritic cell antigen processing and presentation	3/225	15/18723	0.000700284	0.00693669	0.00494389	THBS1/FGL2/CCL21	3
BP	GO:0042249	establishment of planar polarity of embryonic epithelium	3/225	15/18723	0.000700284	0.00693669	0.00494389	SFRP2/CTHRC1/SFRP1	3
BP	GO:0051346	negative regulation of hydrolase activity	13/225	379/18723	0.000703327	0.00694421	0.00494925	COL6A3/SFRP2/TIMP2/SPOCK1/TIMP3/THBS1/SERPINF1/SERPING1/CRYAB/C3/SERPINE1/PLN/CST1	13
BP	GO:0090303	positive regulation of wound healing	5/225	59/18723	0.000708031	0.00696803	0.00496622	THBS1/FERMT2/MYLK/SERPINE1/SMOC2	5
BP	GO:0003231	cardiac ventricle development	7/225	123/18723	0.000720103	0.00704127	0.00501842	SFRP2/HEG1/SLIT2/HEYL/COL11A1/CPE/HAND2	7
BP	GO:0030168	platelet activation	7/225	123/18723	0.000720103	0.00704127	0.00501842	COL3A1/AXL/PDPN/FN1/MYL9/COMP/APOE	7
BP	GO:0003205	cardiac chamber development	8/225	161/18723	0.000747185	0.00728266	0.00519046	SFRP2/HEG1/SLIT2/HEYL/COL11A1/WNT2/CPE/HAND2	8
BP	GO:1904705	regulation of vascular associated smooth muscle cell proliferation	6/225	90/18723	0.000757212	0.00735681	0.00524332	TGFB3/MMP2/EFEMP2/IGFBP5/GJA1/CNN1	6
BP	GO:0042692	muscle cell differentiation	13/225	384/18723	0.000793538	0.00768519	0.00547736	PDGFRB/LOX/GREM1/EFEMP2/TMEM119/HOPX/IGFBP5/RGS4/COMP/FLNC/LMOD1/MYH11/PGM5	13
BP	GO:1990874	vascular associated smooth muscle cell proliferation	6/225	91/18723	0.000802658	0.00774883	0.00552272	TGFB3/MMP2/EFEMP2/IGFBP5/GJA1/CNN1	6
BP	GO:0070571	negative regulation of neuron projection regeneration	3/225	16/18723	0.000854274	0.0081951	0.00584078	THY1/SPP1/RGMA	3
BP	GO:1904948	midbrain dopaminergic neuron differentiation	3/225	16/18723	0.000854274	0.0081951	0.00584078	SFRP2/WNT2/SFRP1	3
BP	GO:0002691	regulation of cellular extravasation	4/225	36/18723	0.00088458	0.00845914	0.00602896	THY1/JAM3/CXCL12/CCL21	4
BP	GO:0060349	bone morphogenesis	6/225	93/18723	0.000899843	0.00857813	0.00611377	SFRP2/SFRP4/COL1A1/TGFB3/TMEM119/COMP	6
BP	GO:0001738	morphogenesis of a polarized epithelium	6/225	94/18723	0.000951711	0.00901606	0.00642589	SFRP2/CTHRC1/DACT1/ROR2/RSPO3/SFRP1	6
BP	GO:0030316	osteoclast differentiation	6/225	94/18723	0.000951711	0.00901606	0.00642589	FBN1/GPR68/MAFB/CSF1R/TYROBP/SFRP1	6
BP	GO:0048009	insulin-like growth factor receptor signaling pathway	4/225	37/18723	0.000982544	0.00927925	0.00661346	CILP/IGFBP5/IGFBP4/IGFBP6	4
BP	GO:0042476	odontogenesis	7/225	130/18723	0.000998078	0.00939677	0.00669722	COL1A2/COL1A1/TGFB3/HTRA1/TNC/SERPINE1/HAND2	7
BP	GO:0050866	negative regulation of cell activation	9/225	210/18723	0.00101966	0.00950358	0.00677335	GPNMB/LRRC32/AXL/EMILIN1/VSIG4/TYROBP/SFRP1/FGL2/APOE	9
BP	GO:0045670	regulation of osteoclast differentiation	5/225	64/18723	0.00102724	0.00950358	0.00677335	FBN1/GPR68/MAFB/TYROBP/SFRP1	5
BP	GO:0010715	regulation of extracellular matrix disassembly	3/225	17/18723	0.00102817	0.00950358	0.00677335	FAP/DDR2/PDPN	3
BP	GO:0036035	osteoclast development	3/225	17/18723	0.00102817	0.00950358	0.00677335	FBN1/GPR68/TYROBP	3
BP	GO:0038065	collagen-activated signaling pathway	3/225	17/18723	0.00102817	0.00950358	0.00677335	COL1A1/ITGA11/DDR2	3
BP	GO:0061298	retina vasculature development in camera-type eye	3/225	17/18723	0.00102817	0.00950358	0.00677335	PDGFRB/CLIC4/CYP1B1	3
BP	GO:0042472	inner ear morphogenesis	6/225	96/18723	0.00106232	0.00978946	0.00697711	PRRX1/CTHRC1/MAFB/COL11A1/ROR2/ALDH1A3	6
BP	GO:0051924	regulation of calcium ion transport	10/225	255/18723	0.00106915	0.00982262	0.00700073	PDGFRB/THY1/GEM/CCL2/RGS4/MYLK/GJA1/CAV1/CXCL12/PLN	10
BP	GO:0048246	macrophage chemotaxis	4/225	38/18723	0.00108789	0.00996469	0.00710199	THBS1/RARRES2/CSF1R/CCL2	4
BP	GO:0003170	heart valve development	5/225	65/18723	0.00110211	0.0100345	0.00715173	SNAI2/EMILIN1/SLIT2/HEYL/ELN	5
BP	GO:1905330	regulation of morphogenesis of an epithelium	5/225	65/18723	0.00110211	0.0100345	0.00715173	SULF1/GREM1/WNT2/GJA1/SFRP1	5
BP	GO:0043583	ear development	9/225	213/18723	0.00112613	0.0102226	0.00728579	SPARC/PRRX1/CTHRC1/PDGFRB/TGFB3/MAFB/COL11A1/ROR2/ALDH1A3	9
BP	GO:0046851	negative regulation of bone remodeling	3/225	18/18723	0.00122292	0.0110353	0.00786505	GREM1/TMEM119/SFRP1	3
BP	GO:0060973	cell migration involved in heart development	3/225	18/18723	0.00122292	0.0110353	0.00786505	PDGFRB/SNAI2/HAND2	3
BP	GO:0009612	response to mechanical stimulus	9/225	216/18723	0.00124143	0.0111569	0.00795166	COL3A1/POSTN/COL1A1/THBS1/DCN/TNC/COL11A1/GJA1/CXCL12	9
BP	GO:0001101	response to acid chemical	7/225	135/18723	0.00124373	0.0111569	0.00795166	COL1A2/COL5A2/COL1A1/PDGFC/MMP2/COL6A1/CYBB	7
BP	GO:0070374	positive regulation of ERK1 and ERK2 cascade	9/225	217/18723	0.00128191	0.0114656	0.0081717	PDGFRB/GPNMB/PDGFC/FERMT2/CSF1R/CCL2/APOE/HAND2/CCL21	9
BP	GO:0043588	skin development	10/225	263/18723	0.0013479	0.012007	0.00855759	COL3A1/COL1A2/COL5A2/COL5A1/COL1A1/ADAMTS2/CLIC4/PALLD/IGFBP5/COMP	10
BP	GO:0007585	respiratory gaseous exchange by respiratory system	5/225	68/18723	0.00135104	0.012007	0.00855759	MAFB/EDNRA/TSHZ3/NDN/ELN	5
BP	GO:0055123	digestive system development	7/225	137/18723	0.00135429	0.012007	0.00855759	SFRP2/TGFB3/PDGFC/DACT1/RARRES2/SFRP1/BARX1	7
BP	GO:0043405	regulation of MAP kinase activity	8/225	177/18723	0.00137677	0.0121708	0.00867435	SFRP2/PDGFRB/THBS1/PDGFC/ROR2/CAV1/SFRP1/APOE	8
BP	GO:0071900	regulation of protein serine/threonine kinase activity	12/225	359/18723	0.00139669	0.0123111	0.00877431	SFRP2/PDGFRB/THBS1/PDGFC/THY1/HEG1/FERMT2/CSF1R/ROR2/CAV1/SFRP1/APOE	12
BP	GO:0035265	organ growth	8/225	178/18723	0.00142697	0.0125417	0.00893864	PDGFRB/HEG1/BNC2/DDR2/RGS4/WNT2/GJA1/COMP	8
BP	GO:0010759	positive regulation of macrophage chemotaxis	3/225	19/18723	0.00143941	0.0125614	0.00895272	THBS1/RARRES2/CSF1R	3
BP	GO:0045669	positive regulation of osteoblast differentiation	5/225	69/18723	0.00144255	0.0125614	0.00895272	SFRP2/CTHRC1/DDR2/TMEM119/FERMT2	5
BP	GO:0001953	negative regulation of cell-matrix adhesion	4/225	41/18723	0.00145117	0.0125614	0.00895272	POSTN/THBS1/SERPINE1/APOD	4
BP	GO:1902622	regulation of neutrophil migration	4/225	41/18723	0.00145117	0.0125614	0.00895272	THBS4/SLIT2/JAM3/CCL21	4
BP	GO:1905521	regulation of macrophage migration	4/225	41/18723	0.00145117	0.0125614	0.00895272	THBS1/EMILIN1/RARRES2/CSF1R	4
BP	GO:1902106	negative regulation of leukocyte differentiation	6/225	102/18723	0.001454	0.0125614	0.00895272	FBN1/GPR68/MAFB/C1QC/SFRP1/FGL2	6
BP	GO:0000302	response to reactive oxygen species	9/225	222/18723	0.00150063	0.0129275	0.00921363	PDGFRB/COL1A1/MMP2/AXL/CYP1B1/FBLN5/CRYAB/APOE/APOD	9
BP	GO:0043409	negative regulation of MAPK cascade	8/225	180/18723	0.00153172	0.0131425	0.00936689	SFRP2/TIMP3/DACT1/EMILIN1/FBLN1/CAV1/SFRP1/APOE	8
BP	GO:0045123	cellular extravasation	5/225	70/18723	0.00153855	0.0131425	0.00936689	THY1/CCL2/JAM3/CXCL12/CCL21	5
BP	GO:0060415	muscle tissue morphogenesis	5/225	70/18723	0.00153855	0.0131425	0.00936689	HEG1/EFEMP2/COL11A1/WNT2/MYLK	5
BP	GO:0032965	regulation of collagen biosynthetic process	4/225	42/18723	0.00158898	0.0134975	0.00961985	PDGFRB/VIM/TGFB3/EMILIN1	4
BP	GO:1904037	positive regulation of epithelial cell apoptotic process	4/225	42/18723	0.00158898	0.0134975	0.00961985	SFRP4/THBS1/CD248/CCL2	4
BP	GO:1901890	positive regulation of cell junction assembly	6/225	104/18723	0.00160635	0.013607	0.00969794	THBS2/THY1/SRPX2/FERMT2/CAV1/SFRP1	6
BP	GO:0002577	regulation of antigen processing and presentation	3/225	20/18723	0.0016785	0.0141394	0.0100774	THBS1/FGL2/CCL21	3
BP	GO:0034104	negative regulation of tissue remodeling	3/225	20/18723	0.0016785	0.0141394	0.0100774	GREM1/TMEM119/SFRP1	3
BP	GO:0007409	axonogenesis	13/225	418/18723	0.00170277	0.0143042	0.0101948	CDH11/THY1/LAMA2/PALLD/NDN/SLIT2/EGR2/FN1/SPP1/CXCL12/NEXN/RGMA/APOE	13
BP	GO:0006509	membrane protein ectodomain proteolysis	4/225	43/18723	0.00173564	0.0144605	0.0103062	TIMP2/TIMP3/RGMA/APOE	4
BP	GO:0010171	body morphogenesis	4/225	43/18723	0.00173564	0.0144605	0.0103062	COL1A1/TGFB3/MMP2/CRISPLD2	4
BP	GO:0031952	regulation of protein autophosphorylation	4/225	43/18723	0.00173564	0.0144605	0.0103062	GPNMB/PDGFC/GREM1/CAV1	4
BP	GO:1903036	positive regulation of response to wounding	5/225	72/18723	0.00174454	0.0144949	0.0103308	THBS1/FERMT2/MYLK/SERPINE1/SMOC2	5
BP	GO:1903707	negative regulation of hemopoiesis	6/225	106/18723	0.00177055	0.014671	0.0104562	FBN1/GPR68/MAFB/C1QC/SFRP1/FGL2	6
BP	GO:0045444	fat cell differentiation	9/225	229/18723	0.00185625	0.0153062	0.0109089	SFRP2/MAFB/FERMT2/RARRES2/EGR2/DIO2/CLIP3/SFRP1/MMP11	9
BP	GO:0007229	integrin-mediated signaling pathway	6/225	107/18723	0.00185727	0.0153062	0.0109089	COL3A1/ITGA11/THY1/ITGBL1/FERMT2/FN1	6
BP	GO:0010038	response to metal ion	12/225	373/18723	0.00192353	0.0158093	0.0112675	SPARC/THBS1/SERPINF1/FIBIN/CLIC4/CYBRD1/CYBB/ALOX5AP/CAV1/PLN/KCNMA1/KCNMB1	12
BP	GO:0001502	cartilage condensation	3/225	21/18723	0.001941	0.0158246	0.0112785	MGP/COL11A1/ROR2	3
BP	GO:0002689	negative regulation of leukocyte chemotaxis	3/225	21/18723	0.001941	0.0158246	0.0112785	GREM1/SLIT2/CCL2	3
BP	GO:0044342	type B pancreatic cell proliferation	3/225	21/18723	0.001941	0.0158246	0.0112785	IGFBP5/IGFBP4/SFRP1	3
BP	GO:0110053	regulation of actin filament organization	10/225	278/18723	0.00202936	0.0165008	0.0117604	TGFB3/FERMT2/SLIT2/RGS4/ELN/CXCL12/SFRP1/LMOD1/SYNPO2/CCL21	10
BP	GO:0032103	positive regulation of response to external stimulus	13/225	427/18723	0.00205237	0.0165895	0.0118236	PDGFRB/THBS1/THBS4/RARRES2/SLIT2/CSF1R/TYROBP/ALOX5AP/CXCL12/C3/SERPINE1/SMOC2/CCL21	13
BP	GO:0002920	regulation of humoral immune response	4/225	45/18723	0.00205664	0.0165895	0.0118236	SERPING1/VSIG4/CFH/C3	4
BP	GO:0030850	prostate gland development	4/225	45/18723	0.00205664	0.0165895	0.0118236	SULF1/SERPINF1/TNC/SFRP1	4
BP	GO:0043410	positive regulation of MAPK cascade	14/225	480/18723	0.00207628	0.0167036	0.0119049	TIMP2/PDGFRB/THBS1/GPNMB/PDGFC/FERMT2/CSF1R/IGFBP4/CCL2/ROR2/IGFBP6/APOE/HAND2/CCL21	14
BP	GO:0014812	muscle cell migration	6/225	110/18723	0.00213683	0.0171453	0.0122198	POSTN/PDGFRB/THBS4/IGFBP5/SLIT2/SERPINE1	6
BP	GO:0048588	developmental cell growth	9/225	234/18723	0.00214929	0.0172	0.0122587	POSTN/NDN/SLIT2/FN1/RGS4/SPP1/CXCL12/RGMA/APOE	9
BP	GO:0051592	response to calcium ion	7/225	149/18723	0.00218843	0.0174673	0.0124492	SPARC/THBS1/CLIC4/ALOX5AP/CAV1/KCNMA1/KCNMB1	7
BP	GO:0090280	positive regulation of calcium ion import	3/225	22/18723	0.00222769	0.017734	0.0126393	PDGFRB/CCL2/CXCL12	3
BP	GO:0048644	muscle organ morphogenesis	5/225	77/18723	0.00234728	0.0186372	0.0132831	HEG1/EFEMP2/COL11A1/WNT2/MYLK	5
BP	GO:0048754	branching morphogenesis of an epithelial tube	7/225	151/18723	0.00235931	0.018684	0.0133164	SFRP2/GREM1/EDNRA/CLIC4/TNC/SLIT2/WNT2	7
BP	GO:0042311	vasodilation	4/225	47/18723	0.00241647	0.0189884	0.0135333	GJA1/KCNMA1/KCNMB1/APOE	4
BP	GO:0048483	autonomic nervous system development	4/225	47/18723	0.00241647	0.0189884	0.0135333	EDNRA/EGR2/FN1/HAND2	4
BP	GO:0090279	regulation of calcium ion import	4/225	47/18723	0.00241647	0.0189884	0.0135333	PDGFRB/CCL2/CXCL12/PLN	4
BP	GO:0048732	gland development	13/225	436/18723	0.00245921	0.0192744	0.0137371	SULF1/TGFB3/SERPINF1/MAFB/DKK3/IGFBP5/TNC/CSF1R/WNT2/ALDH1A3/CAV1/SFRP1/HAND2	13
BP	GO:0006929	substrate-dependent cell migration	3/225	23/18723	0.0025393	0.019851	0.0141481	ITGA11/SLIT2/FN1	3
BP	GO:1903037	regulation of leukocyte cell-cell adhesion	11/225	336/18723	0.00257127	0.0200493	0.0142894	GPNMB/LRRC32/THY1/LGALS1/VSIG4/CCL2/CAV1/CXCL12/FGL2/CCL21/HLA-DQA1	11
BP	GO:0043393	regulation of protein binding	8/225	196/18723	0.00260684	0.0202747	0.0144501	CTHRC1/LOX/DACT1/HOPX/SPON1/CAV1/RGMA/APOE	8
BP	GO:0014068	positive regulation of phosphatidylinositol 3-kinase signaling	5/225	79/18723	0.0026263	0.0203739	0.0145208	PDGFRB/DCN/PDGFC/FN1/ROR2	5
BP	GO:0042471	ear morphogenesis	6/225	115/18723	0.00267187	0.0206747	0.0147352	PRRX1/CTHRC1/MAFB/COL11A1/ROR2/ALDH1A3	6
BP	GO:0001655	urogenital system development	11/225	338/18723	0.00269104	0.0207702	0.0148032	SULF1/FBN1/PDGFRB/DCN/SERPINF1/GREM1/ACTA2/TNC/SLIT2/HEYL/SFRP1	11
BP	GO:0007015	actin filament organization	13/225	442/18723	0.00276557	0.0212914	0.0151747	TGFB3/DPYSL3/CALD1/FERMT2/SLIT2/RGS4/ELN/CXCL12/SFRP1/TPM2/LMOD1/SYNPO2/CCL21	13
BP	GO:0098743	cell aggregation	3/225	24/18723	0.00287654	0.0220342	0.0157041	MGP/COL11A1/ROR2	3
BP	GO:2000353	positive regulation of endothelial cell apoptotic process	3/225	24/18723	0.00287654	0.0220342	0.0157041	THBS1/CD248/CCL2	3
BP	GO:0051017	actin filament bundle assembly	7/225	157/18723	0.00293417	0.0223629	0.0159384	TGFB3/DPYSL3/CALD1/FERMT2/ELN/SFRP1/SYNPO2	7
BP	GO:0051250	negative regulation of lymphocyte activation	7/225	157/18723	0.00293417	0.0223629	0.0159384	GPNMB/LRRC32/AXL/VSIG4/TYROBP/SFRP1/FGL2	7
BP	GO:0001822	kidney development	10/225	293/18723	0.0029653	0.0225437	0.0160672	SULF1/FBN1/PDGFRB/DCN/SERPINF1/GREM1/ACTA2/SLIT2/HEYL/SFRP1	10
BP	GO:0060688	regulation of morphogenesis of a branching structure	4/225	50/18723	0.00303393	0.0229833	0.0163805	SULF1/GREM1/WNT2/SFRP1	4
BP	GO:0051604	protein maturation	10/225	294/18723	0.00303823	0.0229833	0.0163805	THBS1/ADAMTS2/GAS1/C1R/CPXM1/SPON1/CPXM2/SERPINE1/CPE/COMP	10
BP	GO:0008625	extrinsic apoptotic signaling pathway via death domain receptors	5/225	82/18723	0.00308884	0.0233081	0.016612	SFRP2/TIMP3/THBS1/SFRP1/SERPINE1	5
BP	GO:0032331	negative regulation of chondrocyte differentiation	3/225	25/18723	0.00324007	0.0242686	0.0172966	SNAI2/GREM1/EFEMP1	3
BP	GO:0060740	prostate gland epithelium morphogenesis	3/225	25/18723	0.00324007	0.0242686	0.0172966	SULF1/TNC/SFRP1	3
BP	GO:1905048	regulation of metallopeptidase activity	3/225	25/18723	0.00324007	0.0242686	0.0172966	ANTXR1/TIMP2/TIMP3	3
BP	GO:0045668	negative regulation of osteoblast differentiation	4/225	51/18723	0.00326158	0.0243697	0.0173686	GREM1/IGFBP5/SFRP1/HAND2	4
BP	GO:0061572	actin filament bundle organization	7/225	161/18723	0.00337322	0.025142	0.0179191	TGFB3/DPYSL3/CALD1/FERMT2/ELN/SFRP1/SYNPO2	7
BP	GO:0042310	vasoconstriction	5/225	84/18723	0.00342812	0.0254888	0.0181663	EDNRA/ACTA2/GJA1/CAV1/COMP	5
BP	GO:0010718	positive regulation of epithelial to mesenchymal transition	4/225	52/18723	0.00350059	0.025901	0.01846	COL1A1/TGFB3/PDPN/FERMT2	4
BP	GO:0072132	mesenchyme morphogenesis	4/225	52/18723	0.00350059	0.025901	0.01846	SNAI2/ACTA2/HEYL/ACTG2	4
BP	GO:0090257	regulation of muscle system process	9/225	252/18723	0.00352216	0.0259973	0.0185287	IGFBP5/RGS4/MYL9/CAV1/CNN1/PLN/KCNMA1/HAND2/HSPB6	9
BP	GO:0051928	positive regulation of calcium ion transport	6/225	122/18723	0.00358226	0.0263348	0.0187692	PDGFRB/THY1/CCL2/MYLK/CAV1/CXCL12	6
BP	GO:0032092	positive regulation of protein binding	5/225	85/18723	0.00360744	0.0263348	0.0187692	CTHRC1/DACT1/SPON1/CAV1/APOE	5
BP	GO:0060021	roof of mouth development	5/225	85/18723	0.00360744	0.0263348	0.0187692	PRRX1/TGFB3/LRRC32/BNC2/HAND2	5
BP	GO:0097305	response to alcohol	9/225	253/18723	0.00361491	0.0263348	0.0187692	SPARC/IGFBP7/TNC/SLIT2/RGS4/CYBB/SFRP1/KCNMB1/CCL21	9
BP	GO:0003416	endochondral bone growth	3/225	26/18723	0.00363052	0.0263348	0.0187692	BNC2/DDR2/COMP	3
BP	GO:0014829	vascular associated smooth muscle contraction	3/225	26/18723	0.00363052	0.0263348	0.0187692	EDNRA/ACTA2/COMP	3
BP	GO:1905523	positive regulation of macrophage migration	3/225	26/18723	0.00363052	0.0263348	0.0187692	THBS1/RARRES2/CSF1R	3
BP	GO:0016064	immunoglobulin mediated immune response	8/225	207/18723	0.00363717	0.0263348	0.0187692	C1S/C1R/SERPING1/C3/C1QC/C1QB/C7/HLA-DQA1	8
BP	GO:0072001	renal system development	10/225	302/18723	0.00367468	0.0265432	0.0189178	SULF1/FBN1/PDGFRB/DCN/SERPINF1/GREM1/ACTA2/SLIT2/HEYL/SFRP1	10
BP	GO:0002573	myeloid leukocyte differentiation	8/225	208/18723	0.00374452	0.0269836	0.0192317	FBN1/GPR68/MAFB/CSF1R/ROR2/TYROBP/C1QC/SFRP1	8
BP	GO:0014031	mesenchymal cell development	5/225	86/18723	0.0037934	0.0272712	0.0194366	SNAI2/EDNRA/HEYL/FN1/HAND2	5
BP	GO:0010959	regulation of metal ion transport	12/225	406/18723	0.00382807	0.0274556	0.019568	PDGFRB/THY1/GEM/CCL2/RGS4/MYLK/GJA1/CAV1/CXCL12/PLN/KCNMB1/FHL1	12
BP	GO:1902905	positive regulation of supramolecular fiber organization	8/225	209/18723	0.00385431	0.0275787	0.0196558	TGFB3/EFEMP2/FERMT2/SFRP1/LMOD1/APOE/SYNPO2/CCL21	8
BP	GO:0019724	B cell mediated immunity	8/225	210/18723	0.00396658	0.0282491	0.0201336	C1S/C1R/SERPING1/C3/C1QC/C1QB/C7/HLA-DQA1	8
BP	GO:0045637	regulation of myeloid cell differentiation	8/225	210/18723	0.00396658	0.0282491	0.0201336	FBN1/LOX/GPR68/MAFB/ROR2/TYROBP/C1QC/SFRP1	8
BP	GO:0003401	axis elongation	3/225	27/18723	0.00404849	0.0284329	0.0202646	SFRP2/TNC/SFRP1	3
BP	GO:0010758	regulation of macrophage chemotaxis	3/225	27/18723	0.00404849	0.0284329	0.0202646	THBS1/RARRES2/CSF1R	3
BP	GO:0010894	negative regulation of steroid biosynthetic process	3/225	27/18723	0.00404849	0.0284329	0.0202646	SNAI2/DKK3/APOE	3
BP	GO:0031954	positive regulation of protein autophosphorylation	3/225	27/18723	0.00404849	0.0284329	0.0202646	GPNMB/PDGFC/GREM1	3
BP	GO:0032967	positive regulation of collagen biosynthetic process	3/225	27/18723	0.00404849	0.0284329	0.0202646	PDGFRB/VIM/TGFB3	3
BP	GO:0060512	prostate gland morphogenesis	3/225	27/18723	0.00404849	0.0284329	0.0202646	SULF1/TNC/SFRP1	3
BP	GO:0031960	response to corticosteroid	7/225	167/18723	0.00412364	0.028894	0.0205932	SPARC/COL1A1/SERPINF1/IGFBP7/FIBIN/SLIT2/CYBB	7
BP	GO:0030048	actin filament-based movement	6/225	127/18723	0.00436113	0.0304179	0.0216793	PDPN/GJA1/CAV1/MYH10/EPDR1/PLN	6
BP	GO:0048565	digestive tract development	6/225	127/18723	0.00436113	0.0304179	0.0216793	SFRP2/TGFB3/PDGFC/DACT1/RARRES2/SFRP1	6
BP	GO:0014910	regulation of smooth muscle cell migration	5/225	89/18723	0.00439241	0.030566	0.0217849	POSTN/PDGFRB/IGFBP5/SLIT2/SERPINE1	5
BP	GO:0043434	response to peptide hormone	12/225	414/18723	0.00446601	0.030853	0.0219894	SPARC/RAB31/FBN1/COL1A1/IGFBP5/RARRES2/EGR2/CYBB/GJA1/CAV1/CXCL12/PLN	12
BP	GO:0001945	lymph vessel development	3/225	28/18723	0.00449453	0.030853	0.0219894	HEG1/PDPN/SVEP1	3
BP	GO:0010575	positive regulation of vascular endothelial growth factor production	3/225	28/18723	0.00449453	0.030853	0.0219894	SULF1/CYP1B1/C3	3
BP	GO:0010714	positive regulation of collagen metabolic process	3/225	28/18723	0.00449453	0.030853	0.0219894	PDGFRB/VIM/TGFB3	3
BP	GO:0045671	negative regulation of osteoclast differentiation	3/225	28/18723	0.00449453	0.030853	0.0219894	FBN1/MAFB/SFRP1	3
BP	GO:0051894	positive regulation of focal adhesion assembly	3/225	28/18723	0.00449453	0.030853	0.0219894	THY1/FERMT2/SFRP1	3
BP	GO:0034109	homotypic cell-cell adhesion	5/225	90/18723	0.00460625	0.0314072	0.0223844	LGALS1/PDPN/FN1/MYL9/COMP	5
BP	GO:0045638	negative regulation of myeloid cell differentiation	5/225	90/18723	0.00460625	0.0314072	0.0223844	FBN1/GPR68/MAFB/C1QC/SFRP1	5
BP	GO:0070664	negative regulation of leukocyte proliferation	5/225	90/18723	0.00460625	0.0314072	0.0223844	GPNMB/LRRC32/GREM1/VSIG4/TYROBP	5
BP	GO:0014033	neural crest cell differentiation	5/225	91/18723	0.00482739	0.0327828	0.0233648	SNAI2/EDNRA/FN1/SFRP1/HAND2	5
BP	GO:0048736	appendage development	7/225	172/18723	0.00484034	0.0327828	0.0233648	PRRX1/SFRP2/GREM1/FERMT2/ROR2/COMP/HAND2	7
BP	GO:0060173	limb development	7/225	172/18723	0.00484034	0.0327828	0.0233648	PRRX1/SFRP2/GREM1/FERMT2/ROR2/COMP/HAND2	7
BP	GO:0033619	membrane protein proteolysis	4/225	57/18723	0.00487531	0.0328732	0.0234293	TIMP2/TIMP3/RGMA/APOE	4
BP	GO:1900024	regulation of substrate adhesion-dependent cell spreading	4/225	57/18723	0.00487531	0.0328732	0.0234293	POSTN/PDPN/FERMT2/FBLN1	4
BP	GO:0010955	negative regulation of protein processing	3/225	29/18723	0.00496918	0.0332116	0.0236704	THBS1/GAS1/SERPINE1	3
BP	GO:0098868	bone growth	3/225	29/18723	0.00496918	0.0332116	0.0236704	BNC2/DDR2/COMP	3
BP	GO:1902230	negative regulation of intrinsic apoptotic signaling pathway in response to DNA damage	3/225	29/18723	0.00496918	0.0332116	0.0236704	SFRP2/SNAI2/CXCL12	3
BP	GO:1903318	negative regulation of protein maturation	3/225	29/18723	0.00496918	0.0332116	0.0236704	THBS1/GAS1/SERPINE1	3
BP	GO:0097191	extrinsic apoptotic signaling pathway	8/225	219/18723	0.00509435	0.0339735	0.0242134	SFRP2/TIMP3/THBS1/SNAI2/SRPX/CAV1/SFRP1/SERPINE1	8
BP	GO:0006816	calcium ion transport	12/225	422/18723	0.00518657	0.0344468	0.0245508	PDGFRB/THY1/SLC24A3/GEM/CCL2/RGS4/MYLK/GJA1/CAV1/CXCL12/PLN/CCL21	12
BP	GO:0035904	aorta development	4/225	58/18723	0.00518798	0.0344468	0.0245508	PDGFRB/LOX/EFEMP2/MYLK	4
BP	GO:0034694	response to prostaglandin	3/225	30/18723	0.00547293	0.0359464	0.0256196	TNC/SFRP1/CCL21	3
BP	GO:0045939	negative regulation of steroid metabolic process	3/225	30/18723	0.00547293	0.0359464	0.0256196	SNAI2/DKK3/APOE	3
BP	GO:0051491	positive regulation of filopodium assembly	3/225	30/18723	0.00547293	0.0359464	0.0256196	TGFB3/DPYSL3/CCL21	3
BP	GO:0051968	positive regulation of synaptic transmission, glutamatergic	3/225	30/18723	0.00547293	0.0359464	0.0256196	TSHZ3/CCL2/ROR2	3
BP	GO:0061311	cell surface receptor signaling pathway involved in heart development	3/225	30/18723	0.00547293	0.0359464	0.0256196	SNAI2/HEYL/HAND2	3
BP	GO:0043407	negative regulation of MAP kinase activity	4/225	59/18723	0.00551379	0.0359816	0.0256447	SFRP2/CAV1/SFRP1/APOE	4
BP	GO:0050732	negative regulation of peptidyl-tyrosine phosphorylation	4/225	59/18723	0.00551379	0.0359816	0.0256447	SFRP2/THY1/CAV1/SFRP1	4
BP	GO:2000351	regulation of endothelial cell apoptotic process	4/225	59/18723	0.00551379	0.0359816	0.0256447	THBS1/CD248/CCL2/SERPINE1	4
BP	GO:0035282	segmentation	5/225	96/18723	0.00604725	0.0384666	0.0274158	SFRP2/MAFB/EGR2/ROR2/SFRP1	5
BP	GO:1901655	cellular response to ketone	5/225	96/18723	0.00604725	0.0384666	0.0274158	POSTN/SERPINF1/TNC/SPP1/SFRP1	5
BP	GO:1904035	regulation of epithelial cell apoptotic process	5/225	96/18723	0.00604725	0.0384666	0.0274158	SFRP4/THBS1/CD248/CCL2/SERPINE1	5
BP	GO:0003158	endothelium development	6/225	136/18723	0.00606828	0.0384666	0.0274158	FSTL1/HEG1/COL15A1/CLIC4/PDPN/GJA1	6
BP	GO:0034356	NAD biosynthesis via nicotinamide riboside salvage pathway	2/225	10/18723	0.00607168	0.0384666	0.0274158	NNMT/PTGIS	2
BP	GO:0048671	negative regulation of collateral sprouting	2/225	10/18723	0.00607168	0.0384666	0.0274158	SPP1/RGMA	2
BP	GO:0051918	negative regulation of fibrinolysis	2/225	10/18723	0.00607168	0.0384666	0.0274158	THBS1/SERPINE1	2
BP	GO:0061299	retina vasculature morphogenesis in camera-type eye	2/225	10/18723	0.00607168	0.0384666	0.0274158	CLIC4/CYP1B1	2
BP	GO:0070561	vitamin D receptor signaling pathway	2/225	10/18723	0.00607168	0.0384666	0.0274158	SNAI2/MN1	2
BP	GO:0090179	planar cell polarity pathway involved in neural tube closure	2/225	10/18723	0.00607168	0.0384666	0.0274158	SFRP2/SFRP1	2
BP	GO:0097084	vascular associated smooth muscle cell development	2/225	10/18723	0.00607168	0.0384666	0.0274158	EFEMP2/COMP	2
BP	GO:0097278	complement-dependent cytotoxicity	2/225	10/18723	0.00607168	0.0384666	0.0274158	CFH/C3	2
BP	GO:1904338	regulation of dopaminergic neuron differentiation	2/225	10/18723	0.00607168	0.0384666	0.0274158	SFRP2/SFRP1	2
BP	GO:2000425	regulation of apoptotic cell clearance	2/225	10/18723	0.00607168	0.0384666	0.0274158	CCL2/C3	2
BP	GO:2000401	regulation of lymphocyte migration	4/225	61/18723	0.00620583	0.0392089	0.0279448	CCL2/CXCL12/APOD/CCL21	4
BP	GO:0052548	regulation of endopeptidase activity	12/225	432/18723	0.00621462	0.0392089	0.0279448	COL6A3/SFRP2/TIMP2/SPOCK1/TIMP3/THBS1/SERPINF1/SERPING1/CRYAB/C3/SERPINE1/CST1	12
BP	GO:0007266	Rho protein signal transduction	6/225	137/18723	0.00628419	0.0392717	0.0279895	COL3A1/COL1A2/PDGFRB/HEG1/PDPN/APOE	6
BP	GO:0046777	protein autophosphorylation	8/225	227/18723	0.0062896	0.0392717	0.0279895	PDGFRB/GPNMB/PDGFC/THY1/GREM1/DDR2/CSF1R/CAV1	8
BP	GO:0010596	negative regulation of endothelial cell migration	5/225	97/18723	0.00631497	0.0392717	0.0279895	THBS1/DCN/SERPINF1/SLIT2/APOE	5
BP	GO:0014909	smooth muscle cell migration	5/225	97/18723	0.00631497	0.0392717	0.0279895	POSTN/PDGFRB/IGFBP5/SLIT2/SERPINE1	5
BP	GO:0070252	actin-mediated cell contraction	5/225	97/18723	0.00631497	0.0392717	0.0279895	PDPN/GJA1/CAV1/EPDR1/PLN	5
BP	GO:1990868	response to chemokine	5/225	97/18723	0.00631497	0.0392717	0.0279895	LOX/SLIT2/CCL2/CXCL12/CCL21	5
BP	GO:1990869	cellular response to chemokine	5/225	97/18723	0.00631497	0.0392717	0.0279895	LOX/SLIT2/CCL2/CXCL12/CCL21	5
BP	GO:0010667	negative regulation of cardiac muscle cell apoptotic process	3/225	32/18723	0.00656959	0.040624	0.0289534	SFRP2/HAND2/HSPB6	3
BP	GO:0060317	cardiac epithelial to mesenchymal transition	3/225	32/18723	0.00656959	0.040624	0.0289534	SNAI2/HEYL/WNT2	3
BP	GO:0032835	glomerulus development	4/225	62/18723	0.00657251	0.040624	0.0289534	SULF1/PDGFRB/ACTA2/HEYL	4
BP	GO:0050863	regulation of T cell activation	10/225	329/18723	0.00663633	0.0409353	0.0291752	GPNMB/LRRC32/THY1/LGALS1/VSIG4/CCL2/CAV1/FGL2/CCL21/HLA-DQA1	10
BP	GO:1902105	regulation of leukocyte differentiation	9/225	279/18723	0.00677718	0.0417195	0.0297341	FBN1/GPR68/MAFB/AXL/ROR2/TYROBP/C1QC/SFRP1/FGL2	9
BP	GO:0003002	regionalization	10/225	331/18723	0.00691345	0.0423867	0.0302097	SFRP2/MAFB/GREM1/EGR2/HEYL/ROR2/WNT2/C3/SFRP1/BARX1	10
BP	GO:0019216	regulation of lipid metabolic process	10/225	331/18723	0.00691345	0.0423867	0.0302097	PDGFRB/SNAI2/IGFBP7/DKK3/RARRES2/CAV1/C3/APOE/APOD/CCL21	10
BP	GO:0030239	myofibril assembly	4/225	63/18723	0.00695327	0.0424597	0.0302617	PDGFRB/LMOD1/MYH11/PGM5	4
BP	GO:0032233	positive regulation of actin filament bundle assembly	4/225	63/18723	0.00695327	0.0424597	0.0302617	TGFB3/FERMT2/SFRP1/SYNPO2	4
BP	GO:0010594	regulation of endothelial cell migration	8/225	232/18723	0.00713791	0.0434998	0.031003	SPARC/THBS1/DCN/SERPINF1/SRPX2/SLIT2/SMOC2/APOE	8
BP	GO:0150117	positive regulation of cell-substrate junction organization	3/225	33/18723	0.00716335	0.0435534	0.0310412	THY1/FERMT2/SFRP1	3
BP	GO:0031333	negative regulation of protein-containing complex assembly	6/225	141/18723	0.00720399	0.0435534	0.0310412	DACT1/SLIT2/JAM3/CLIP3/CRYAB/LMOD1	6
BP	GO:0032355	response to estradiol	6/225	141/18723	0.00720399	0.0435534	0.0310412	POSTN/PDGFRB/COL1A1/GJA1/CRYAB/SFRP1	6
BP	GO:1903038	negative regulation of leukocyte cell-cell adhesion	6/225	141/18723	0.00720399	0.0435534	0.0310412	GPNMB/LRRC32/VSIG4/CXCL12/FGL2/CCL21	6
BP	GO:0045995	regulation of embryonic development	4/225	64/18723	0.00734834	0.0436438	0.0311056	SFRP2/LAMA4/LAMA2/WNT2	4
BP	GO:0055002	striated muscle cell development	4/225	64/18723	0.00734834	0.0436438	0.0311056	PDGFRB/LMOD1/MYH11/PGM5	4
BP	GO:0001867	complement activation, lectin pathway	2/225	11/18723	0.00736246	0.0436438	0.0311056	SERPING1/MFAP4	2
BP	GO:0014820	tonic smooth muscle contraction	2/225	11/18723	0.00736246	0.0436438	0.0311056	EDNRA/MYLK	2
BP	GO:0033690	positive regulation of osteoblast proliferation	2/225	11/18723	0.00736246	0.0436438	0.0311056	CTHRC1/TMEM119	2
BP	GO:0035581	sequestering of extracellular ligand from receptor	2/225	11/18723	0.00736246	0.0436438	0.0311056	FBN1/GREM1	2
BP	GO:0042447	hormone catabolic process	2/225	11/18723	0.00736246	0.0436438	0.0311056	DIO2/SPP1	2
BP	GO:0043589	skin morphogenesis	2/225	11/18723	0.00736246	0.0436438	0.0311056	COL1A2/COL1A1	2
BP	GO:0061314	Notch signaling involved in heart development	2/225	11/18723	0.00736246	0.0436438	0.0311056	SNAI2/HEYL	2
BP	GO:0090178	regulation of establishment of planar polarity involved in neural tube closure	2/225	11/18723	0.00736246	0.0436438	0.0311056	SFRP2/SFRP1	2
BP	GO:0051146	striated muscle cell differentiation	9/225	283/18723	0.0074096	0.0438377	0.0312438	PDGFRB/GREM1/TMEM119/HOPX/IGFBP5/RGS4/LMOD1/MYH11/PGM5	9
BP	GO:0022411	cellular component disassembly	12/225	443/18723	0.00752552	0.044351	0.0316097	FAP/CTSK/TGFB3/SNAI2/MMP2/DDR2/PDPN/C3/C1QC/C1QB/MMP11/LMOD1	12
BP	GO:0051960	regulation of nervous system development	12/225	443/18723	0.00752552	0.044351	0.0316097	THBS2/SERPINF1/THY1/SRPX2/SLIT2/EGR2/HEYL/FN1/WNT2/SPP1/CXCL12/RGMA	12
BP	GO:0002695	negative regulation of leukocyte activation	7/225	187/18723	0.00755775	0.0444548	0.0316836	GPNMB/LRRC32/AXL/VSIG4/TYROBP/SFRP1/FGL2	7
BP	GO:0045453	bone resorption	4/225	65/18723	0.00775793	0.0451966	0.0322123	CTSK/TMEM119/CSF1R/SPP1	4
BP	GO:0070613	regulation of protein processing	4/225	65/18723	0.00775793	0.0451966	0.0322123	THBS1/GAS1/SPON1/SERPINE1	4
BP	GO:0072577	endothelial cell apoptotic process	4/225	65/18723	0.00775793	0.0451966	0.0322123	THBS1/CD248/CCL2/SERPINE1	4
BP	GO:0035909	aorta morphogenesis	3/225	34/18723	0.0077879	0.0451966	0.0322123	PDGFRB/EFEMP2/MYLK	3
BP	GO:0044319	wound healing, spreading of cells	3/225	34/18723	0.0077879	0.0451966	0.0322123	COL5A1/PDPN/FERMT2	3
BP	GO:0090505	epiboly involved in wound healing	3/225	34/18723	0.0077879	0.0451966	0.0322123	COL5A1/PDPN/FERMT2	3
BP	GO:0098751	bone cell development	3/225	34/18723	0.0077879	0.0451966	0.0322123	FBN1/GPR68/TYROBP	3
BP	GO:0001890	placenta development	6/225	144/18723	0.00795505	0.0460787	0.032841	DCN/HTRA1/WNT2/GJA1/SPP1/RSPO3	6
BP	GO:0030593	neutrophil chemotaxis	5/225	103/18723	0.00809827	0.0468191	0.0333687	THBS4/SLIT2/CCL2/JAM3/CCL21	5
BP	GO:0050922	negative regulation of chemotaxis	4/225	66/18723	0.00818225	0.0469866	0.0334881	THBS1/GREM1/SLIT2/CCL2	4
BP	GO:0071300	cellular response to retinoic acid	4/225	66/18723	0.00818225	0.0469866	0.0334881	COL1A1/SERPINF1/TNC/WNT2	4
BP	GO:0072678	T cell migration	4/225	66/18723	0.00818225	0.0469866	0.0334881	CCL2/CXCL12/APOD/CCL21	4
BP	GO:0022407	regulation of cell-cell adhesion	12/225	448/18723	0.00818906	0.0469866	0.0334881	GPNMB/LRRC32/THY1/LGALS1/PDPN/VSIG4/CCL2/CAV1/CXCL12/FGL2/CCL21/HLA-DQA1	12
BP	GO:0048661	positive regulation of smooth muscle cell proliferation	5/225	104/18723	0.00842614	0.0479944	0.0342064	PDGFRB/THBS1/MMP2/IGFBP5/GJA1	5
BP	GO:0010664	negative regulation of striated muscle cell apoptotic process	3/225	35/18723	0.00844361	0.0479944	0.0342064	SFRP2/HAND2/HSPB6	3
BP	GO:0034405	response to fluid shear stress	3/225	35/18723	0.00844361	0.0479944	0.0342064	PDGFRB/TGFB3/GJA1	3
BP	GO:0035633	maintenance of blood-brain barrier	3/225	35/18723	0.00844361	0.0479944	0.0342064	LAMA2/JAM3/GJA1	3
BP	GO:0090504	epiboly	3/225	35/18723	0.00844361	0.0479944	0.0342064	COL5A1/PDPN/FERMT2	3
BP	GO:0051403	stress-activated MAPK cascade	8/225	239/18723	0.00846734	0.0480395	0.0342385	SFRP2/DACT1/ROR2/IGFBP6/CRYAB/SFRP1/HAND2/CCL21	8
BP	GO:0007043	cell-cell junction assembly	6/225	146/18723	0.00848607	0.0480561	0.0342504	CDH11/SNAI2/HEG1/JAM3/GJA1/CAV1	6
BP	GO:0001933	negative regulation of protein phosphorylation	10/225	342/18723	0.00860175	0.0485519	0.0346037	SFRP2/THY1/GREM1/HEG1/EMILIN1/SLIT2/FBLN1/CAV1/SFRP1/APOE	10
BP	GO:0070527	platelet aggregation	4/225	67/18723	0.00862152	0.0485519	0.0346037	PDPN/FN1/MYL9/COMP	4
BP	GO:1903317	regulation of protein maturation	4/225	67/18723	0.00862152	0.0485519	0.0346037	THBS1/GAS1/SPON1/SERPINE1	4
BP	GO:0009886	post-embryonic animal morphogenesis	2/225	12/18723	0.00876541	0.0487305	0.034731	FBN1/EFEMP1	2
BP	GO:0038063	collagen-activated tyrosine kinase receptor signaling pathway	2/225	12/18723	0.00876541	0.0487305	0.034731	COL1A1/DDR2	2
BP	GO:0043568	positive regulation of insulin-like growth factor receptor signaling pathway	2/225	12/18723	0.00876541	0.0487305	0.034731	IGFBP5/IGFBP4	2
BP	GO:0045916	negative regulation of complement activation	2/225	12/18723	0.00876541	0.0487305	0.034731	SERPING1/VSIG4	2
BP	GO:0048548	regulation of pinocytosis	2/225	12/18723	0.00876541	0.0487305	0.034731	AXL/CAV1	2
BP	GO:0060394	negative regulation of pathway-restricted SMAD protein phosphorylation	2/225	12/18723	0.00876541	0.0487305	0.034731	GREM1/EMILIN1	2
BP	GO:0071635	negative regulation of transforming growth factor beta production	2/225	12/18723	0.00876541	0.0487305	0.034731	FN1/TYROBP	2
BP	GO:0007565	female pregnancy	7/225	193/18723	0.00891235	0.049457	0.0352488	TGFB3/MMP2/IGFBP7/IGFBP5/FBLN1/GJA1/SPP1	7
BP	GO:0042698	ovulation cycle	4/225	68/18723	0.00907592	0.050273	0.0358304	TGFB3/SERPINF1/AXL/SLIT2	4
BP	GO:1902229	regulation of intrinsic apoptotic signaling pathway in response to DNA damage	3/225	36/18723	0.00913079	0.050485	0.0359814	SFRP2/SNAI2/CXCL12	3
BP	GO:0010927	cellular component assembly involved in morphogenesis	5/225	107/18723	0.00946476	0.0522365	0.0372298	PDGFRB/PMP22/LMOD1/MYH11/PGM5	5
BP	GO:0006898	receptor-mediated endocytosis	8/225	244/18723	0.00952487	0.0524731	0.0373984	RAB31/SFRP4/GREM1/CAV1/C3/SERPINE1/APOE/CCL21	8
BP	GO:0050810	regulation of steroid biosynthetic process	4/225	69/18723	0.00954567	0.0524925	0.0374123	SNAI2/IGFBP7/DKK3/APOE	4
BP	GO:0032570	response to progesterone	3/225	37/18723	0.00984975	0.0537758	0.0383268	THBS1/TGFB3/CAV1	3
BP	GO:0040036	regulation of fibroblast growth factor receptor signaling pathway	3/225	37/18723	0.00984975	0.0537758	0.0383268	SULF1/THBS1/SMOC2	3
BP	GO:0042401	cellular biogenic amine biosynthetic process	3/225	37/18723	0.00984975	0.0537758	0.0383268	MOXD1/NNMT/HAND2	3
BP	GO:0071542	dopaminergic neuron differentiation	3/225	37/18723	0.00984975	0.0537758	0.0383268	SFRP2/WNT2/SFRP1	3
BP	GO:0031668	cellular response to extracellular stimulus	8/225	246/18723	0.00997435	0.0543584	0.0387421	SFRP2/POSTN/COL1A1/SNAI2/AXL/TNC/MN1/SFRP1	8
BP	GO:0010720	positive regulation of cell development	9/225	298/18723	0.0101905	0.0547361	0.0390113	GPR68/SERPINF1/FERMT2/SLIT2/EGR2/FN1/WNT2/TYROBP/CXCL12	9
BP	GO:0031098	stress-activated protein kinase signaling cascade	8/225	247/18723	0.0102049	0.0547361	0.0390113	SFRP2/DACT1/ROR2/IGFBP6/CRYAB/SFRP1/HAND2/CCL21	8
BP	GO:0010755	regulation of plasminogen activation	2/225	13/18723	0.0102777	0.0547361	0.0390113	THBS1/SERPINE1	2
BP	GO:0019336	phenol-containing compound catabolic process	2/225	13/18723	0.0102777	0.0547361	0.0390113	MOXD1/DIO2	2
BP	GO:0034112	positive regulation of homotypic cell-cell adhesion	2/225	13/18723	0.0102777	0.0547361	0.0390113	LGALS1/PDPN	2
BP	GO:0048266	behavioral response to pain	2/225	13/18723	0.0102777	0.0547361	0.0390113	THBS1/THBS4	2
BP	GO:0060100	positive regulation of phagocytosis, engulfment	2/225	13/18723	0.0102777	0.0547361	0.0390113	RAB31/C3	2
BP	GO:1900115	extracellular regulation of signal transduction	2/225	13/18723	0.0102777	0.0547361	0.0390113	FBN1/GREM1	2
BP	GO:1900116	extracellular negative regulation of signal transduction	2/225	13/18723	0.0102777	0.0547361	0.0390113	FBN1/GREM1	2
BP	GO:1900272	negative regulation of long-term synaptic potentiation	2/225	13/18723	0.0102777	0.0547361	0.0390113	TYROBP/APOE	2
BP	GO:1904995	negative regulation of leukocyte adhesion to vascular endothelial cell	2/225	13/18723	0.0102777	0.0547361	0.0390113	CXCL12/CCL21	2
BP	GO:1905155	positive regulation of membrane invagination	2/225	13/18723	0.0102777	0.0547361	0.0390113	RAB31/C3	2
BP	GO:1905907	negative regulation of amyloid fibril formation	2/225	13/18723	0.0102777	0.0547361	0.0390113	CRYAB/APOE	2
BP	GO:0033555	multicellular organismal response to stress	4/225	71/18723	0.0105319	0.0556769	0.0396818	THBS1/THBS4/GJA1/APOE	4
BP	GO:0018958	phenol-containing compound metabolic process	5/225	110/18723	0.0105883	0.0556769	0.0396818	CTSK/ZEB2/MOXD1/DIO2/HAND2	5
BP	GO:0048259	regulation of receptor-mediated endocytosis	5/225	110/18723	0.0105883	0.0556769	0.0396818	SFRP4/GREM1/C3/SERPINE1/CCL21	5
BP	GO:0061387	regulation of extent of cell growth	5/225	110/18723	0.0105883	0.0556769	0.0396818	FN1/SPP1/CXCL12/RGMA/APOE	5
BP	GO:0031346	positive regulation of cell projection organization	10/225	353/18723	0.0105906	0.0556769	0.0396818	TGFB3/SERPINF1/DPYSL3/SLIT2/FN1/ROR2/CXCL12/RGMA/APOE/CCL21	10
BP	GO:0009309	amine biosynthetic process	3/225	38/18723	0.0106008	0.0556769	0.0396818	MOXD1/NNMT/HAND2	3
BP	GO:0010719	negative regulation of epithelial to mesenchymal transition	3/225	38/18723	0.0106008	0.0556769	0.0396818	SFRP2/DACT3/SFRP1	3
BP	GO:0046329	negative regulation of JNK cascade	3/225	38/18723	0.0106008	0.0556769	0.0396818	SFRP2/DACT1/SFRP1	3
BP	GO:0008360	regulation of cell shape	6/225	154/18723	0.0108661	0.0568742	0.0405352	PDPN/FERMT2/CSF1R/CCL2/FN1/MYH10	6
BP	GO:0050770	regulation of axonogenesis	6/225	154/18723	0.0108661	0.0568742	0.0405352	THY1/SLIT2/FN1/SPP1/CXCL12/RGMA	6
BP	GO:0014066	regulation of phosphatidylinositol 3-kinase signaling	5/225	111/18723	0.0109823	0.0573834	0.040898	PDGFRB/DCN/PDGFC/FN1/ROR2	5
BP	GO:0001819	positive regulation of cytokine production	12/225	467/18723	0.0111383	0.0580989	0.041408	LUM/SULF1/POSTN/THBS1/HEG1/SPON2/CYP1B1/CSF1R/CYBB/TYROBP/C3/SERPINE1	12
BP	GO:0010463	mesenchymal cell proliferation	3/225	39/18723	0.0113841	0.0589867	0.0420407	PRRX1/WNT2/HAND2	3
BP	GO:1902742	apoptotic process involved in development	3/225	39/18723	0.0113841	0.0589867	0.0420407	SLIT2/CRYAB/HAND2	3
BP	GO:1903115	regulation of actin filament-based movement	3/225	39/18723	0.0113841	0.0589867	0.0420407	PDPN/CAV1/PLN	3
BP	GO:0010633	negative regulation of epithelial cell migration	5/225	112/18723	0.0113861	0.0589867	0.0420407	THBS1/DCN/SERPINF1/SLIT2/APOE	5
BP	GO:0035924	cellular response to vascular endothelial growth factor stimulus	4/225	73/18723	0.0115818	0.0596956	0.042546	PDGFRB/DCN/GAS1/SMOC2	4
BP	GO:0061035	regulation of cartilage development	4/225	73/18723	0.0115818	0.0596956	0.042546	CTSK/SNAI2/GREM1/EFEMP1	4
BP	GO:0072089	stem cell proliferation	4/225	73/18723	0.0115818	0.0596956	0.042546	SFRP2/FERMT2/FBLN1/GJA1	4
BP	GO:0009743	response to carbohydrate	8/225	253/18723	0.0116724	0.0600605	0.0428061	SPARC/THBS1/GPR68/SERPINF1/COLEC12/LGALS1/COL6A2/GJA1	8
BP	GO:2000377	regulation of reactive oxygen species metabolic process	6/225	157/18723	0.0118697	0.0600945	0.0428303	PDGFRB/THBS1/CYP1B1/FBLN5/TYROBP/CRYAB	6
BP	GO:0003214	cardiac left ventricle morphogenesis	2/225	14/18723	0.0118964	0.0600945	0.0428303	SFRP2/CPE	2
BP	GO:0007171	activation of transmembrane receptor protein tyrosine kinase activity	2/225	14/18723	0.0118964	0.0600945	0.0428303	PDGFC/GREM1	2
BP	GO:0010771	negative regulation of cell morphogenesis involved in differentiation	2/225	14/18723	0.0118964	0.0600945	0.0428303	POSTN/FBLN1	2
BP	GO:0042415	norepinephrine metabolic process	2/225	14/18723	0.0118964	0.0600945	0.0428303	MOXD1/HAND2	2
BP	GO:0048681	negative regulation of axon regeneration	2/225	14/18723	0.0118964	0.0600945	0.0428303	SPP1/RGMA	2
BP	GO:0061043	regulation of vascular wound healing	2/225	14/18723	0.0118964	0.0600945	0.0428303	SERPINE1/SMOC2	2
BP	GO:0071481	cellular response to X-ray	2/225	14/18723	0.0118964	0.0600945	0.0428303	SFRP2/SFRP1	2
BP	GO:0086103	G protein-coupled receptor signaling pathway involved in heart process	2/225	14/18723	0.0118964	0.0600945	0.0428303	CAV1/PLN	2
BP	GO:1900025	negative regulation of substrate adhesion-dependent cell spreading	2/225	14/18723	0.0118964	0.0600945	0.0428303	POSTN/FBLN1	2
BP	GO:1905049	negative regulation of metallopeptidase activity	2/225	14/18723	0.0118964	0.0600945	0.0428303	TIMP2/TIMP3	2
BP	GO:0003151	outflow tract morphogenesis	4/225	74/18723	0.0121311	0.0611785	0.0436029	SFRP2/HEYL/ELN/HAND2	4
BP	GO:0031667	response to nutrient levels	12/225	474/18723	0.0124109	0.0624609	0.0445169	SPARC/SFRP2/POSTN/COL1A1/SNAI2/RARRES2/TNC/MN1/CYBB/SPP1/SFRP1/APOE	12
BP	GO:0006909	phagocytosis	9/225	308/18723	0.0124398	0.0624609	0.0445169	RAB31/THBS1/AXL/COLEC12/SPON2/CCL2/SRPX/TYROBP/C3	9
BP	GO:0008016	regulation of heart contraction	7/225	206/18723	0.012447	0.0624609	0.0445169	HOPX/RGS4/GJA1/CAV1/PLN/HSPB7/DES	7
BP	GO:0022604	regulation of cell morphogenesis	9/225	309/18723	0.0126835	0.0634004	0.0451865	SPARC/POSTN/PDPN/FERMT2/FBLN1/CSF1R/CCL2/FN1/MYH10	9
BP	GO:0051098	regulation of binding	10/225	363/18723	0.0126863	0.0634004	0.0451865	CTHRC1/LOX/DACT1/HOPX/SPON1/CAV1/RGMA/PLN/APOE/HAND2	10
BP	GO:0043627	response to estrogen	4/225	75/18723	0.0126968	0.0634004	0.0451865	PDGFRB/TGFB3/CAV1/SFRP1	4
BP	GO:0050767	regulation of neurogenesis	10/225	364/18723	0.0129118	0.0643687	0.0458766	SERPINF1/THY1/SLIT2/EGR2/HEYL/FN1/WNT2/SPP1/CXCL12/RGMA	10
BP	GO:0031348	negative regulation of defense response	8/225	258/18723	0.0130097	0.0647502	0.0461485	SERPINF1/HTRA1/SERPING1/VSIG4/TNFAIP6/PTGIS/FGL2/APOE	8
BP	GO:0048286	lung alveolus development	3/225	41/18723	0.0130485	0.0648376	0.0462107	TGFB3/HOPX/IGFBP5	3
BP	GO:0030326	embryonic limb morphogenesis	5/225	116/18723	0.0131026	0.0648943	0.0462512	PRRX1/SFRP2/GREM1/ROR2/HAND2	5
BP	GO:0035113	embryonic appendage morphogenesis	5/225	116/18723	0.0131026	0.0648943	0.0462512	PRRX1/SFRP2/GREM1/ROR2/HAND2	5
BP	GO:1903706	regulation of hemopoiesis	10/225	367/18723	0.0136068	0.0663701	0.047303	FBN1/LOX/GPR68/MAFB/AXL/ROR2/TYROBP/C1QC/SFRP1/FGL2	10
BP	GO:0010763	positive regulation of fibroblast migration	2/225	15/18723	0.0136189	0.0663701	0.047303	THBS1/DDR2	2
BP	GO:0043508	negative regulation of JUN kinase activity	2/225	15/18723	0.0136189	0.0663701	0.047303	SFRP2/SFRP1	2
BP	GO:0045217	cell-cell junction maintenance	2/225	15/18723	0.0136189	0.0663701	0.047303	FERMT2/CSF1R	2
BP	GO:0048569	post-embryonic animal organ development	2/225	15/18723	0.0136189	0.0663701	0.047303	FBN1/EFEMP1	2
BP	GO:0060026	convergent extension	2/225	15/18723	0.0136189	0.0663701	0.047303	SFRP2/SFRP1	2
BP	GO:0060099	regulation of phagocytosis, engulfment	2/225	15/18723	0.0136189	0.0663701	0.047303	RAB31/C3	2
BP	GO:0060766	negative regulation of androgen receptor signaling pathway	2/225	15/18723	0.0136189	0.0663701	0.047303	HEYL/SFRP1	2
BP	GO:2000052	positive regulation of non-canonical Wnt signaling pathway	2/225	15/18723	0.0136189	0.0663701	0.047303	RSPO3/SFRP1	2
BP	GO:2000402	negative regulation of lymphocyte migration	2/225	15/18723	0.0136189	0.0663701	0.047303	CCL2/APOD	2
BP	GO:0014912	negative regulation of smooth muscle cell migration	3/225	42/18723	0.01393	0.0675618	0.0481523	IGFBP5/SLIT2/SERPINE1	3
BP	GO:0033574	response to testosterone	3/225	42/18723	0.01393	0.0675618	0.0481523	THBS1/SPP1/PLN	3
BP	GO:2000404	regulation of T cell migration	3/225	42/18723	0.01393	0.0675618	0.0481523	CXCL12/APOD/CCL21	3
BP	GO:0045446	endothelial cell differentiation	5/225	118/18723	0.014023	0.0678973	0.0483915	FSTL1/HEG1/COL15A1/CLIC4/PDPN	5
BP	GO:0043491	protein kinase B signaling	7/225	211/18723	0.0140439	0.0678973	0.0483915	THBS1/LOX/AXL/FERMT2/IGFBP5/CCL2/CCL21	7
BP	GO:0050806	positive regulation of synaptic transmission	6/225	164/18723	0.0144621	0.0698082	0.0497534	LAMA2/TSHZ3/CCL2/ROR2/TYROBP/APOE	6
CC	GO:0062023	collagen-containing extracellular matrix	81/234	425/19550	9.16102e-76	2.42767e-73	1.88042e-73	COL3A1/SPARC/COL1A2/VCAN/COL6A3/COL5A2/LUM/THBS2/SULF1/SFRP2/POSTN/TIMP2/COL5A1/CTHRC1/FBN1/COL10A1/FBLN2/COL8A1/TIMP3/ANGPTL2/COL1A1/THBS1/BGN/COL12A1/TGFB3/PCOLCE/AEBP1/DCN/ADAMTS2/SERPINF1/MFAP5/SRPX2/LAMA4/CCDC80/GREM1/MMP2/IGFBP7/LAMA2/EFEMP2/COL15A1/OMD/EFEMP1/HTRA1/LGALS1/COL8A2/COL6A2/SERPING1/COL6A1/TGFBI/CILP/THBS4/PODN/EMILIN1/MGP/MXRA5/RARRES2/TNC/SPON1/FBLN1/SPARCL1/SRPX/FN1/COL11A1/…	81
CC	GO:0005581	collagen trimer	23/234	87/19550	6.82558e-25	9.0439e-23	7.0052e-23	COL3A1/COL1A2/COL6A3/COL5A2/LUM/COL5A1/CTHRC1/COL10A1/COL8A1/COL1A1/COL12A1/DCN/LOX/COL15A1/COLEC12/COL8A2/COL6A2/COL6A1/EMILIN1/COL11A1/COL14A1/C1QC/C1QB	23
CC	GO:0005788	endoplasmic reticulum lumen	34/234	313/19550	8.38151e-23	7.40366e-21	5.73471e-21	COL3A1/COL1A2/VCAN/COL6A3/COL5A2/FSTL1/COL5A1/FBN1/COL10A1/COL8A1/COL1A1/THBS1/COL12A1/PDGFC/IGFBP7/COL15A1/MXRA8/LGALS1/COL8A2/COL6A2/SERPING1/CERCAM/COL6A1/IGFBP5/TNC/SPON1/IGFBP4/SPARCL1/FN1/COL11A1/COL14A1/SPP1/C3/APOE	34
CC	GO:0005604	basement membrane	18/234	96/19550	7.87626e-17	5.21802e-15	4.04176e-15	SPARC/THBS2/COL5A1/FBN1/COL8A1/SERPINF1/LAMA4/CCDC80/LAMA2/EFEMP2/COL15A1/COL8A2/TGFBI/THBS4/TNC/FBLN1/FN1/SMOC2	18
CC	GO:0005583	fibrillar collagen trimer	7/234	12/19550	2.4219e-11	1.06967e-09	8.28546e-10	COL3A1/COL1A2/COL5A2/LUM/COL5A1/COL1A1/COL11A1	7
CC	GO:0098643	banded collagen fibril	7/234	12/19550	2.4219e-11	1.06967e-09	8.28546e-10	COL3A1/COL1A2/COL5A2/LUM/COL5A1/COL1A1/COL11A1	7
CC	GO:0098644	complex of collagen trimers	8/234	21/19550	6.65086e-11	2.51783e-09	1.95025e-09	COL3A1/COL1A2/COL5A2/LUM/COL5A1/COL8A1/COL1A1/COL11A1	8
CC	GO:0043292	contractile fiber	16/234	239/19550	3.24537e-08	1.07503e-06	8.32693e-07	MMP2/PDLIM3/CALD1/PALLD/FERMT2/ACTA2/MYL9/NEXN/CRYAB/TPM2/FLNC/LMOD1/MYH11/SYNPO2/PGM5/DES	16
CC	GO:0031093	platelet alpha granule lumen	9/234	67/19550	1.0113e-07	2.9777e-06	2.30646e-06	SPARC/THBS1/TGFB3/ISLR/SERPING1/FN1/F13A1/SERPINE1/CFD	9
CC	GO:0031091	platelet alpha granule	10/234	91/19550	1.37137e-07	3.63414e-06	2.81492e-06	SPARC/THBS2/THBS1/TGFB3/ISLR/SERPING1/FN1/F13A1/SERPINE1/CFD	10
CC	GO:0043202	lysosomal lumen	10/234	97/19550	2.52071e-07	6.07262e-06	4.70372e-06	VCAN/LUM/CTSK/PDGFRB/BGN/DCN/OMD/OGN/PRELP/EPDR1	10
CC	GO:0032432	actin filament bundle	9/234	80/19550	4.79293e-07	1.05844e-05	8.19843e-06	PDLIM3/PALLD/FERMT2/MYLK/MYL9/MYH10/CRYAB/SYNPO2/PGM5	9
CC	GO:0005925	focal adhesion	19/234	418/19550	7.40747e-07	1.50998e-05	1.1696e-05	FAP/PDGFRB/VIM/ITGA11/THY1/SCARF2/DDR2/PALLD/ITGBL1/FERMT2/TNC/GJA1/CAV1/NEXN/CNN1/FLNC/FHL1/SYNPO2/PGM5	19
CC	GO:0030016	myofibril	14/234	231/19550	8.00024e-07	1.51433e-05	1.17297e-05	MMP2/PDLIM3/CALD1/PALLD/FERMT2/MYL9/NEXN/CRYAB/TPM2/FLNC/LMOD1/SYNPO2/PGM5/DES	14
CC	GO:0042383	sarcolemma	11/234	138/19550	8.65568e-07	1.52917e-05	1.18446e-05	COL6A3/BGN/TGFB3/LAMA2/COL6A2/COL6A1/SSPN/CAV1/FLNC/PGM5/DES	11
CC	GO:0030055	cell-substrate junction	19/234	425/19550	9.49654e-07	1.57286e-05	1.21831e-05	FAP/PDGFRB/VIM/ITGA11/THY1/SCARF2/DDR2/PALLD/ITGBL1/FERMT2/TNC/GJA1/CAV1/NEXN/CNN1/FLNC/FHL1/SYNPO2/PGM5	19
CC	GO:0072562	blood microparticle	11/234	146/19550	1.51398e-06	2.36002e-05	1.82802e-05	C1S/C1R/SERPING1/FN1/F13A1/CFH/C3/C1QC/C1QB/APOE/ACTG2	11
CC	GO:0030017	sarcomere	13/234	211/19550	1.65915e-06	2.44263e-05	1.89201e-05	MMP2/PDLIM3/PALLD/FERMT2/MYL9/NEXN/CRYAB/TPM2/FLNC/LMOD1/SYNPO2/PGM5/DES	13
CC	GO:0001725	stress fiber	8/234	71/19550	2.07785e-06	2.75316e-05	2.13253e-05	PDLIM3/PALLD/FERMT2/MYLK/MYL9/MYH10/SYNPO2/PGM5	8
CC	GO:0097517	contractile actin filament bundle	8/234	71/19550	2.07785e-06	2.75316e-05	2.13253e-05	PDLIM3/PALLD/FERMT2/MYLK/MYL9/MYH10/SYNPO2/PGM5	8
CC	GO:0042641	actomyosin	8/234	81/19550	5.66875e-06	7.15343e-05	5.54089e-05	PDLIM3/PALLD/FERMT2/MYLK/MYL9/MYH10/SYNPO2/PGM5	8
CC	GO:0031674	I band	10/234	141/19550	7.8245e-06	9.42497e-05	7.30037e-05	PDLIM3/PALLD/FERMT2/MYL9/NEXN/CRYAB/FLNC/SYNPO2/PGM5/DES	10
CC	GO:0005775	vacuolar lumen	11/234	174/19550	8.29144e-06	9.55318e-05	7.39968e-05	VCAN/LUM/CTSK/PDGFRB/BGN/DCN/OMD/OGN/PRELP/EPDR1/C3	11
CC	GO:0001527	microfibril	4/234	12/19550	9.18339e-06	0.0001014	7.85421e-05	FBN1/MFAP5/EFEMP2/MFAP4	4
CC	GO:0030018	Z disc	9/234	130/19550	2.71236e-05	0.00028751	0.000222699	PDLIM3/PALLD/MYL9/NEXN/CRYAB/FLNC/SYNPO2/PGM5/DES	9
CC	GO:0005796	Golgi lumen	8/234	104/19550	3.58615e-05	0.000353081	0.000273489	VCAN/LUM/BGN/DCN/OMD/OGN/PRELP/MMP11	8
CC	GO:0034774	secretory granule lumen	14/234	322/19550	3.59743e-05	0.000353081	0.000273489	SPARC/TIMP2/TIMP3/THBS1/TGFB3/ISLR/CRISPLD2/SERPING1/RARRES2/FN1/F13A1/C3/SERPINE1/CFD	14
CC	GO:0060205	cytoplasmic vesicle lumen	14/234	325/19550	3.97946e-05	0.000376627	0.000291727	SPARC/TIMP2/TIMP3/THBS1/TGFB3/ISLR/CRISPLD2/SERPING1/RARRES2/FN1/F13A1/C3/SERPINE1/CFD	14
CC	GO:0031983	vesicle lumen	14/234	327/19550	4.25349e-05	0.000388681	0.000301064	SPARC/TIMP2/TIMP3/THBS1/TGFB3/ISLR/CRISPLD2/SERPING1/RARRES2/FN1/F13A1/C3/SERPINE1/CFD	14
CC	GO:0031258	lamellipodium membrane	4/234	22/19550	0.000123515	0.00109105	0.000845104	FAP/ANTXR1/PDPN/FERMT2	4
CC	GO:0030027	lamellipodium	10/234	202/19550	0.000167186	0.00142917	0.001107	FAP/ANTXR1/DPYSL3/PDPN/PALLD/FERMT2/ACTA2/MYLK/MYH10/ACTG2	10
CC	GO:0005614	interstitial matrix	3/234	10/19550	0.000190918	0.00158104	0.00122464	CCDC80/TNC/COL14A1	3
CC	GO:0098636	protein complex involved in cell adhesion	4/234	36/19550	0.000872301	0.00700484	0.00542579	ITGA11/ITGBL1/EMILIN1/JAM3	4
CC	GO:0016460	myosin II complex	3/234	20/19550	0.00166019	0.0129397	0.0100228	MYL9/MYH10/MYH11	3
CC	GO:0032982	myosin filament	3/234	22/19550	0.00220353	0.0166839	0.0129229	MYH10/ACTG2/MYH11	3
CC	GO:0030666	endocytic vesicle membrane	8/234	193/19550	0.0023186	0.0170675	0.0132201	RAB31/COLEC12/CD163/ROR2/CYBB/CAV1/APOE/HLA-DQA1	8
CC	GO:0005884	actin filament	6/234	114/19550	0.00251155	0.0179881	0.0139332	DPYSL3/PDLIM3/PALLD/JAM3/TPM2/LMOD1	6
CC	GO:0016528	sarcoplasm	5/234	79/19550	0.0025846	0.0180242	0.0139611	SPOCK1/THBS1/THBS4/FLNC/PLN	5
CC	GO:0031252	cell leading edge	12/234	422/19550	0.00504938	0.0343099	0.0265757	FAP/ANTXR1/VIM/THY1/DPYSL3/PDPN/PALLD/FERMT2/ACTA2/MYLK/MYH10/ACTG2	12
CC	GO:0008305	integrin complex	3/234	31/19550	0.00594275	0.0380193	0.0294489	ITGA11/ITGBL1/EMILIN1	3
CC	GO:0031941	filamentous actin	3/234	31/19550	0.00594275	0.0380193	0.0294489	DPYSL3/PDLIM3/JAM3	3
CC	GO:0005916	fascia adherens	2/234	10/19550	0.0060257	0.0380193	0.0294489	GJA1/DES	2
CC	GO:0005911	cell-cell junction	13/234	494/19550	0.0067644	0.0416876	0.0322903	CDH11/PMP22/HEG1/PDLIM3/MXRA8/CLIC4/FERMT2/JAM3/TMEM47/GJA1/NEXN/PGM5/DES	13
CC	GO:0030139	endocytic vesicle	10/234	336/19550	0.0074669	0.0449711	0.0348336	SPARC/RAB31/VIM/COLEC12/CD163/ROR2/CYBB/CAV1/APOE/HLA-DQA1	10
CC	GO:0031594	neuromuscular junction	4/234	70/19550	0.00990218	0.0583128	0.0451678	POSTN/SPOCK1/LAMA2/DES	4
CC	GO:0044291	cell-cell contact zone	4/234	72/19550	0.0109077	0.0628378	0.0486728	JAM3/GJA1/PGM5/DES	4
MF	GO:0005201	extracellular matrix structural constituent	54/226	172/18368	5.23179e-62	1.75788e-59	1.42635e-59	COL3A1/SPARC/COL1A2/VCAN/COL6A3/COL5A2/LUM/THBS2/POSTN/COL5A1/CTHRC1/FBN1/COL10A1/FBLN2/COL8A1/COL1A1/THBS1/BGN/COL12A1/PCOLCE/AEBP1/DCN/MFAP5/SRPX2/LAMA4/IGFBP7/LAMA2/EFEMP2/COL15A1/EFEMP1/COL8A2/COL6A2/COL6A1/TGFBI/CILP/PODN/EMILIN1/MGP/MXRA5/TNC/SPON1/FBLN1/SRPX/FN1/COL11A1/FBLN5/COL14A1/OGN/ELN/PRELP/MFAP4/COMP/FGL2/ABI3BP	54
MF	GO:0005518	collagen binding	20/226	69/18368	1.83438e-22	3.08175e-20	2.50055e-20	SPARC/LUM/CTSK/ANTXR1/THBS1/PCOLCE/AEBP1/DCN/LOX/ITGA11/ECM2/DDR2/COL6A2/COL6A1/TGFBI/PODN/SPARCL1/FN1/COL14A1/COMP	20
MF	GO:0005539	glycosaminoglycan binding	29/226	230/18368	4.30491e-21	4.8215e-19	3.91218e-19	VCAN/THBS2/FSTL1/SULF1/POSTN/COL5A1/FBN1/THBS1/BGN/PCOLCE/DCN/GPNMB/ECM2/CCDC80/CRISPLD2/EFEMP2/DPYSL3/THBS4/TNFAIP6/SLIT2/FN1/COL11A1/RSPO3/CFH/PRELP/SFRP1/SMOC2/COMP/APOE	29
MF	GO:0030020	extracellular matrix structural constituent conferring tensile strength	15/226	41/18368	6.71247e-19	5.63847e-17	4.57508e-17	COL3A1/COL1A2/COL6A3/COL5A2/COL5A1/COL10A1/COL8A1/COL1A1/COL12A1/COL15A1/COL8A2/COL6A2/COL6A1/COL11A1/COL14A1	15
MF	GO:0005178	integrin binding	22/226	144/18368	4.5622e-18	3.0658e-16	2.4876e-16	COL3A1/FAP/SFRP2/TIMP2/COL5A1/FBN1/THBS1/GPNMB/ECM2/THY1/ITGBL1/FERMT2/TGFBI/THBS4/EMILIN1/FBLN1/JAM3/FN1/FBLN5/SPP1/CXCL12/COMP	22
MF	GO:0008201	heparin binding	23/226	166/18368	7.34848e-18	4.11515e-16	3.33904e-16	THBS2/FSTL1/POSTN/COL5A1/FBN1/THBS1/PCOLCE/GPNMB/ECM2/CCDC80/CRISPLD2/EFEMP2/THBS4/SLIT2/FN1/COL11A1/RSPO3/CFH/PRELP/SFRP1/SMOC2/COMP/APOE	23
MF	GO:0050840	extracellular matrix binding	15/226	56/18368	1.46184e-16	7.01682e-15	5.69348e-15	SPARC/FBLN2/OLFML2B/THBS1/BGN/DCN/CD248/LGALS1/TGFBI/SLIT2/SPARCL1/COL11A1/SPP1/ELN/SMOC2	15
MF	GO:1901681	sulfur compound binding	24/226	265/18368	2.51088e-14	1.05457e-12	8.5568e-13	THBS2/FSTL1/POSTN/COL5A1/FBN1/THBS1/PCOLCE/GPNMB/ECM2/CCDC80/CRISPLD2/EFEMP2/DPYSL3/THBS4/SLIT2/FN1/COL11A1/RSPO3/CFH/PRELP/SFRP1/SMOC2/COMP/APOE	24
MF	GO:0043394	proteoglycan binding	10/226	36/18368	1.252e-11	4.67413e-10	3.7926e-10	CTSK/COL5A1/THBS1/GPNMB/TNC/SLIT2/FN1/CFH/COMP/APOE	10
MF	GO:0019838	growth factor binding	16/226	141/18368	2.00541e-11	6.73819e-10	5.46739e-10	COL3A1/COL1A2/COL5A1/PDGFRB/COL1A1/THBS1/TGFB3/LRRC32/SRPX2/IGFBP7/HTRA1/HTRA3/COL6A1/IGFBP5/IGFBP4/IGFBP6	16
MF	GO:0048407	platelet-derived growth factor binding	6/226	11/18368	1.42497e-09	4.35264e-08	3.53175e-08	COL3A1/COL1A2/COL5A1/PDGFRB/COL1A1/COL6A1	6
MF	GO:0030021	extracellular matrix structural constituent conferring compression resistance	7/226	22/18368	5.67054e-09	1.58775e-07	1.28831e-07	VCAN/LUM/BGN/DCN/PODN/OGN/PRELP	7
MF	GO:0001968	fibronectin binding	7/226	28/18368	3.69722e-08	9.55589e-07	7.75368e-07	CTSK/SFRP2/THBS1/CCDC80/IGFBP5/FBLN1/IGFBP6	7
MF	GO:0097493	structural molecule activity conferring elasticity	5/226	11/18368	1.17359e-07	2.81661e-06	2.28541e-06	FBN1/FBLN2/EMILIN1/FBLN5/ELN	5
MF	GO:0061134	peptidase regulator activity	14/226	230/18368	1.03838e-06	2.32598e-05	1.88731e-05	COL6A3/SFRP2/TIMP2/SPOCK1/TIMP3/PCOLCE/SERPINF1/SERPING1/FBLN1/FN1/CAV1/C3/SERPINE1/CST1	14
MF	GO:0005520	insulin-like growth factor binding	6/226	29/18368	1.21722e-06	2.55616e-05	2.07408e-05	IGFBP7/HTRA1/HTRA3/IGFBP5/IGFBP4/IGFBP6	6
MF	GO:0017147	Wnt-protein binding	5/226	30/18368	2.99119e-05	0.000591199	0.000479701	SFRP2/CTHRC1/SFRP4/ROR2/SFRP1	5
MF	GO:0002020	protease binding	9/226	135/18368	4.50183e-05	0.000840342	0.000681856	COL3A1/FAP/COL1A2/TIMP2/TIMP3/COL1A1/FN1/SERPINE1/COMP	9
MF	GO:0005109	frizzled binding	5/226	37/18368	8.53038e-05	0.00150853	0.00122403	CTHRC1/ROR2/WNT2/RSPO3/SFRP1	5
MF	GO:0003779	actin binding	16/226	441/18368	0.000119487	0.00200738	0.00162879	ANTXR1/PDLIM3/CALD1/PALLD/FERMT2/TAGLN/MYLK/MYH10/NEXN/CNN1/TPM2/FLNC/KCNMA1/LMOD1/MYH11/SYNPO2	16
MF	GO:0061135	endopeptidase regulator activity	10/226	194/18368	0.00014938	0.00239008	0.00193932	COL6A3/SFRP2/TIMP2/SPOCK1/TIMP3/SERPINF1/SERPING1/C3/SERPINE1/CST1	10
MF	GO:0016504	peptidase activator activity	5/226	43/18368	0.000177417	0.00270964	0.00219861	SFRP2/PCOLCE/FBLN1/FN1/CAV1	5
MF	GO:0004252	serine-type endopeptidase activity	9/226	174/18368	0.000311268	0.00454721	0.00368962	FAP/CTSK/C1S/C1R/MMP2/HTRA1/HTRA3/MMP11/CFD	9
MF	GO:0048018	receptor ligand activity	16/226	487/18368	0.000364652	0.00510513	0.00414232	SFRP2/FBN1/TGFB3/CMTM3/GPNMB/PDGFC/GREM1/EFEMP1/CLEC11A/THBS4/CCL2/WNT2/OGN/SPP1/CXCL12/CCL21	16
MF	GO:0004866	endopeptidase inhibitor activity	9/226	180/18368	0.00039924	0.00536579	0.00435382	COL6A3/TIMP2/SPOCK1/TIMP3/SERPINF1/SERPING1/C3/SERPINE1/CST1	9
MF	GO:0030546	signaling receptor activator activity	16/226	495/18368	0.00043578	0.00563162	0.00456951	SFRP2/FBN1/TGFB3/CMTM3/GPNMB/PDGFC/GREM1/EFEMP1/CLEC11A/THBS4/CCL2/WNT2/OGN/SPP1/CXCL12/CCL21	16
MF	GO:0031994	insulin-like growth factor I binding	3/226	13/18368	0.000479911	0.00597223	0.00484589	IGFBP5/IGFBP4/IGFBP6	3
MF	GO:0030414	peptidase inhibitor activity	9/226	187/18368	0.000526799	0.00632159	0.00512936	COL6A3/TIMP2/SPOCK1/TIMP3/SERPINF1/SERPING1/C3/SERPINE1/CST1	9
MF	GO:0031005	filamin binding	3/226	14/18368	0.000605266	0.00687196	0.00557593	DPYSL3/HSPB7/SYNPO2	3
MF	GO:0008236	serine-type peptidase activity	9/226	191/18368	0.000613568	0.00687196	0.00557593	FAP/CTSK/C1S/C1R/MMP2/HTRA1/HTRA3/MMP11/CFD	9
MF	GO:0017171	serine hydrolase activity	9/226	195/18368	0.000711702	0.00771393	0.00625911	FAP/CTSK/C1S/C1R/MMP2/HTRA1/HTRA3/MMP11/CFD	9
MF	GO:0051371	muscle alpha-actinin binding	3/226	15/18368	0.000749735	0.00787222	0.00638755	PDLIM3/PALLD/SYNPO2	3
MF	GO:0098631	cell adhesion mediator activity	5/226	59/18368	0.000786789	0.00801094	0.00650011	ITGA11/PALLD/EMILIN1/JAM3/NEXN	5
MF	GO:0004714	transmembrane receptor protein tyrosine kinase activity	7/226	124/18368	0.000866499	0.00856305	0.00694809	PDGFRB/AXL/DDR2/EFEMP1/PDGFRL/CSF1R/ROR2	7
MF	GO:0008191	metalloendopeptidase inhibitor activity	3/226	16/18368	0.000914406	0.0087783	0.00712274	TIMP2/SPOCK1/TIMP3	3
MF	GO:0043395	heparan sulfate proteoglycan binding	3/226	17/18368	0.00110031	0.0102696	0.00833279	CFH/COMP/APOE	3
MF	GO:0004713	protein tyrosine kinase activity	7/226	136/18368	0.0014845	0.0134809	0.0109384	PDGFRB/AXL/DDR2/EFEMP1/PDGFRL/CSF1R/ROR2	7
MF	GO:0019955	cytokine binding	7/226	139/18368	0.00168265	0.0148782	0.0120722	THBS1/TGFB3/LRRC32/GREM1/PDPN/CSF1R/COMP	7
MF	GO:0008307	structural constituent of muscle	4/226	42/18368	0.00173147	0.0149173	0.012104	MYL9/NEXN/TPM2/MYH11	4
MF	GO:0019199	transmembrane receptor protein kinase activity	7/226	143/18368	0.00197817	0.0166166	0.0134828	PDGFRB/AXL/DDR2/EFEMP1/PDGFRL/CSF1R/ROR2	7
MF	GO:0005212	structural constituent of eye lens	3/226	23/18368	0.00271404	0.0222419	0.0180471	VIM/CRYAB/HSPB6	3
MF	GO:0050431	transforming growth factor beta binding	3/226	24/18368	0.00307384	0.0245907	0.019953	THBS1/TGFB3/LRRC32	3
MF	GO:0005516	calmodulin binding	8/226	201/18368	0.0035063	0.0273981	0.0222309	AEBP1/CALD1/GEM/RGS4/MYLK/MYH10/CNN1/MYH11	8
MF	GO:0008083	growth factor activity	7/226	162/18368	0.00396727	0.0302955	0.0245819	TGFB3/PDGFC/EFEMP1/CLEC11A/THBS4/OGN/CXCL12	7
MF	GO:0051393	alpha-actinin binding	3/226	27/18368	0.00432345	0.0322818	0.0261935	PDLIM3/PALLD/SYNPO2	3
MF	GO:0043236	laminin binding	3/226	28/18368	0.00479879	0.0343062	0.0278362	THBS1/LGALS1/SLIT2	3
MF	GO:0051861	glycolipid binding	3/226	28/18368	0.00479879	0.0343062	0.0278362	THY1/CLIP3/EPDR1	3
MF	GO:0004181	metallocarboxypeptidase activity	3/226	29/18368	0.00530446	0.0371312	0.0301284	CPXM1/CPXM2/CPE	3
MF	GO:0051015	actin filament binding	8/226	217/18368	0.00553979	0.0379871	0.0308229	ANTXR1/FERMT2/TAGLN/MYH10/NEXN/TPM2/FLNC/MYH11	8
MF	GO:0034713	type I transforming growth factor beta receptor binding	2/226	10/18368	0.00635531	0.0406297	0.0329671	TGFB3/FERMT2	2
MF	GO:0043208	glycosphingolipid binding	2/226	10/18368	0.00635531	0.0406297	0.0329671	CLIP3/EPDR1	2
MF	GO:0071813	lipoprotein particle binding	3/226	31/18368	0.00640885	0.0406297	0.0329671	THBS1/COLEC12/APOE	3
MF	GO:0071814	protein-lipid complex binding	3/226	31/18368	0.00640885	0.0406297	0.0329671	THBS1/COLEC12/APOE	3
MF	GO:0004867	serine-type endopeptidase inhibitor activity	5/226	98/18368	0.00725944	0.0451698	0.036651	COL6A3/SPOCK1/SERPINF1/SERPING1/SERPINE1	5
MF	GO:0005125	cytokine activity	8/226	235/18368	0.00878866	0.0536907	0.0435649	TGFB3/CMTM3/GREM1/CCL2/WNT2/SPP1/CXCL12/CCL21	8
MF	GO:0015269	calcium-activated potassium channel activity	2/226	12/18368	0.00917142	0.0550285	0.0446503	KCNMA1/KCNMB1	2
MF	GO:0042805	actinin binding	3/226	36/18368	0.00973275	0.057372	0.0465518	PDLIM3/PALLD/SYNPO2	3

## Sheet: S8
Table S9: Prognostic analysis of 204 subtype-associated genes with a univariate Cox regression model.
id	HR	HR.95L	HR.95H	pvalue
COL3A1	1.17373	1.0741	1.28261	0.000400939
SPARC	1.23963	1.12731	1.36315	9.3064e-06
FAP	1.19433	1.0908	1.30769	0.000123741
CDH11	1.1743	1.06594	1.29367	0.00114347
COL1A2	1.17131	1.07646	1.27451	0.00024241
PRRX1	1.16344	1.06302	1.27335	0.0010124
VCAN	1.19288	1.08834	1.30745	0.00016379
FNDC1	1.12135	1.05466	1.19225	0.000250863
COL6A3	1.18642	1.07913	1.30439	0.000408405
COL5A2	1.19733	1.08314	1.32356	0.000428878
LUM	1.1725	1.07523	1.27857	0.000316295
RAB31	1.2369	1.10912	1.37941	0.00013263
THBS2	1.14321	1.06501	1.22715	0.000213726
FSTL1	1.23667	1.11532	1.37122	5.54829e-05
SULF1	1.12017	1.04214	1.20404	0.00206821
CTSK	1.15884	1.05729	1.27014	0.00162983
SFRP2	1.11083	1.05908	1.16512	1.57549e-05
PLXDC2	1.13719	1.02678	1.25947	0.0136193
GLT8D2	1.19696	1.07848	1.32844	0.000722921
ANTXR1	1.22985	1.11768	1.35328	2.23622e-05
POSTN	1.11115	1.02727	1.20189	0.00849498
TIMP2	1.26421	1.14099	1.40075	7.44479e-06
SPOCK1	1.15692	1.07672	1.24309	6.98828e-05
COL5A1	1.13601	1.03837	1.24283	0.00541709
CTHRC1	1.17718	1.08754	1.2742	5.42095e-05
SFRP4	1.10823	1.05035	1.16931	0.000173603
FBN1	1.19927	1.08131	1.33011	0.000582566
COL10A1	1.12562	1.06393	1.19088	3.86845e-05
FBLN2	1.15537	1.06903	1.24868	0.000268
COL8A1	1.19268	1.10529	1.28699	5.67603e-06
PDGFRB	1.22093	1.1016	1.35319	0.00014239
OLFML2B	1.18591	1.08241	1.29931	0.000252646
VIM	1.22134	1.08185	1.37881	0.00123184
TIMP3	1.14441	1.05287	1.24389	0.00151713
ANGPTL2	1.17529	1.07914	1.28002	0.000208209
COL1A1	1.1168	1.03649	1.20333	0.00371871
THBS1	1.1923	1.09753	1.29526	3.15242e-05
BGN	1.24371	1.12624	1.37343	1.64336e-05
COL12A1	1.14314	1.0461	1.24917	0.00311815
TGFB3	1.23025	1.11402	1.35862	4.27127e-05
PCOLCE	1.14086	1.04076	1.25059	0.00491315
AEBP1	1.1913	1.09769	1.29289	2.76367e-05
FRMD6	1.2838	1.1518	1.43093	6.39737e-06
SNAI2	1.17501	1.05158	1.31292	0.0043972
CMTM3	1.2385	1.09542	1.40028	0.000637835
DCN	1.1646	1.06936	1.26833	0.000464551
LOX	1.19704	1.08918	1.31559	0.000189205
ISLR	1.18481	1.09248	1.28494	4.1909e-05
ITGA11	1.12665	1.02339	1.24032	0.0150456
GAS1	1.13394	1.05638	1.21718	0.00050608
ECM2	1.26327	1.12655	1.41659	6.36787e-05
LRRC32	1.22743	1.11159	1.35535	5.09125e-05
SERPINF1	1.1412	1.04987	1.24047	0.00191156
MFAP5	1.11005	1.03484	1.19072	0.00353722
PDGFC	1.23544	1.0976	1.3906	0.000460233
THY1	1.20428	1.09011	1.33042	0.000254614
GFPT2	1.13324	1.02587	1.25186	0.0137837
SRPX2	1.30587	1.17123	1.45599	1.53369e-06
LAMA4	1.29106	1.15167	1.44731	1.17246e-05
PMP22	1.17132	1.04948	1.30729	0.00477445
C1S	1.15285	1.0523	1.26301	0.00225171
OLFML1	1.14904	1.02245	1.29131	0.0196597
CCDC80	1.12068	1.0364	1.21182	0.00428613
GREM1	1.15639	1.08475	1.23276	8.45656e-06
HEG1	1.22534	1.08491	1.38394	0.00106685
C1R	1.12977	1.03253	1.23617	0.00788165
SCARF2	1.18688	1.06811	1.31885	0.00144893
MMP2	1.1175	1.01796	1.22677	0.0195992
CRISPLD2	1.17264	1.0622	1.29456	0.00160198
DACT1	1.24883	1.1274	1.38334	2.06637e-05
IGFBP7	1.27095	1.14588	1.40967	5.7216e-06
FIBIN	1.17244	1.04592	1.31426	0.00632171
AXL	1.23558	1.10364	1.38329	0.000241132
LAMA2	1.22692	1.10771	1.35895	8.79337e-05
BNC2	1.20113	1.08445	1.33037	0.000440066
CD248	1.13796	1.03055	1.25656	0.0106211
EFEMP2	1.20464	1.08525	1.33718	0.000472158
COL15A1	1.17753	1.07071	1.295	0.000756661
DDR2	1.19629	1.09534	1.30653	6.75695e-05
OMD	1.16134	1.08002	1.2488	5.39004e-05
COLEC12	1.14099	1.03664	1.25583	0.00703074
EDNRA	1.26798	1.14854	1.39983	2.55436e-06
DPYSL3	1.16498	1.08509	1.25075	2.51817e-05
PDLIM3	1.15392	1.07929	1.23371	2.71043e-05
EFEMP1	1.13821	1.05778	1.22476	0.000535667
HTRA1	1.28857	1.16094	1.43022	1.89459e-06
MXRA8	1.14649	1.04461	1.2583	0.00398644
DKK3	1.25368	1.12311	1.39944	5.60298e-05
LGALS1	1.25429	1.12594	1.39726	3.89561e-05
COL8A2	1.23966	1.11557	1.37755	6.5417e-05
TSHZ3	1.19733	1.07702	1.33109	0.000858473
SPON2	1.22773	1.09591	1.37542	0.000399838
MSRB3	1.17879	1.09708	1.2666	7.20415e-06
CALD1	1.19847	1.10884	1.29536	4.99983e-06
COL6A2	1.1532	1.05709	1.25805	0.00132568
CLIC4	1.21462	1.08519	1.3595	0.000719727
PDPN	1.1223	1.01091	1.24596	0.030515
CLEC11A	1.16071	1.05589	1.27595	0.00202796
SERPING1	1.10447	1.0081	1.21006	0.032921
CERCAM	1.17604	1.06331	1.30072	0.00161102
MOXD1	1.20193	1.09817	1.31548	6.52286e-05
PALLD	1.17371	1.06922	1.28841	0.000760639
ITGBL1	1.15661	1.05187	1.27178	0.00266316
TMEM119	1.10465	1.01798	1.1987	0.0169633
HTRA3	1.14352	1.03056	1.26887	0.0114967
HOPX	1.17792	1.08205	1.28227	0.000156321
CYBRD1	1.16456	1.07467	1.26198	0.000201724
FERMT2	1.22482	1.12436	1.33426	3.41191e-06
SLC24A3	1.24283	1.12192	1.37678	3.14213e-05
CYP1B1	1.1218	1.05184	1.1964	0.00046804
COL6A1	1.13963	1.03914	1.24983	0.00551524
PDGFRL	1.21108	1.11085	1.32034	1.3907e-05
OLFML3	1.1106	1.01312	1.21746	0.0252107
TGFBI	1.18905	1.07584	1.31418	0.00069395
CILP	1.1037	1.03342	1.17876	0.00328974
THBS4	1.08959	1.04198	1.13938	0.000167268
PLSCR4	1.19469	1.07721	1.32499	0.000756534
PODN	1.14685	1.06996	1.22928	0.000109078
NDN	1.14541	1.05315	1.24575	0.00153153
GEM	1.21082	1.09695	1.33652	0.000146863
EMILIN1	1.12665	1.03513	1.22627	0.00580549
ACTA2	1.19815	1.10455	1.29968	1.32356e-05
MGP	1.14864	1.07927	1.22247	1.30097e-05
TAGLN	1.18022	1.10403	1.26166	1.13536e-06
IGFBP5	1.17635	1.07324	1.28937	0.000520381
MXRA5	1.12197	1.02466	1.22851	0.0129106
TNFAIP6	1.11056	1.01383	1.21651	0.0241054
RARRES2	1.17543	1.06634	1.29567	0.00114347
GLIPR1	1.13107	1.02373	1.24966	0.0154756
NNMT	1.22325	1.11489	1.34214	2.06124e-05
TNC	1.15763	1.08133	1.23932	2.58225e-05
SLIT2	1.15176	1.0591	1.25253	0.000961315
SPON1	1.12541	1.0567	1.19859	0.000237023
SSPN	1.20314	1.09566	1.32117	0.000107374
SVEP1	1.16151	1.07179	1.25875	0.000262139
FBLN1	1.11222	1.04216	1.18699	0.00135556
IGFBP4	1.16738	1.0731	1.26994	0.000315883
HEYL	1.28375	1.16973	1.40889	1.41394e-07
DIO2	1.11992	1.0193	1.23048	0.0183768
SPARCL1	1.1602	1.08277	1.24316	2.47951e-05
JAM3	1.22444	1.11694	1.34228	1.56815e-05
SRPX	1.13572	1.0587	1.21835	0.000382181
MN1	1.18088	1.08498	1.28527	0.000119534
ROR2	1.14254	1.04514	1.24901	0.00337685
F13A1	1.08076	1.00185	1.16588	0.0446579
FBLN5	1.23849	1.128	1.3598	7.24512e-06
RGS4	1.21626	1.116	1.32553	8.18686e-06
IGFBP6	1.20132	1.0986	1.31365	5.77311e-05
COL14A1	1.11875	1.0394	1.20417	0.00279619
MRGPRF	1.13837	1.06471	1.21713	0.000146463
TMEM47	1.18802	1.08548	1.30026	0.000183357
OGN	1.0954	1.03827	1.15568	0.000855906
ALDH1A3	1.19479	1.08738	1.31281	0.000213173
PTGIS	1.07753	1.00898	1.15074	0.0259754
MYLK	1.13559	1.07082	1.20428	2.19959e-05
GJA1	1.21849	1.10957	1.33811	3.53055e-05
RSPO3	1.13753	1.05649	1.2248	0.000632887
MYL9	1.15178	1.08611	1.22141	2.3843e-06
CAV1	1.20377	1.10863	1.30706	1.00945e-05
CFH	1.13013	1.03665	1.23205	0.00548742
MYH10	1.1472	1.04565	1.2586	0.00368405
RERG	1.18101	1.09038	1.27917	4.42323e-05
CPXM2	1.12256	1.05142	1.19852	0.000538535
ELN	1.18518	1.09061	1.28796	6.22355e-05
PRELP	1.12301	1.04501	1.20682	0.00158409
CLIP3	1.17854	1.08819	1.27639	5.41448e-05
CXCL12	1.09143	1.00207	1.18877	0.044709
NEXN	1.11381	1.03489	1.19875	0.00404706
EPDR1	1.14455	1.05302	1.24404	0.00149899
CRYAB	1.17763	1.10231	1.25811	1.24641e-06
MFAP4	1.10462	1.03769	1.17588	0.00180905
CNN1	1.10071	1.05553	1.14781	7.20224e-06
DACT3	1.16462	1.08233	1.25316	4.58015e-05
RGMA	1.12117	1.05529	1.19115	0.000214079
SFRP1	1.0928	1.03527	1.15352	0.00129789
SERPINE1	1.18087	1.09473	1.27379	1.69478e-05
CPE	1.1523	1.06896	1.24214	0.000214933
SMOC2	1.11566	1.04874	1.18685	0.00052467
CHRDL2	1.12002	1.05713	1.18665	0.000121005
TPM2	1.18709	1.10511	1.27515	2.63796e-06
COMP	1.08148	1.02151	1.14497	0.00712229
MMP11	1.12601	1.05914	1.19709	0.000145041
FLNC	1.10714	1.05053	1.1668	0.000144045
PLN	1.13356	1.065	1.20653	8.20216e-05
KCNMA1	1.1266	1.05332	1.20497	0.000512909
ABI3BP	1.09235	1.01932	1.17062	0.01235
KCNMB1	1.11257	1.04765	1.18152	0.00050631
BARX1	1.11035	1.04438	1.1805	0.000809917
LMOD1	1.11827	1.05938	1.18043	5.1246e-05
HAND2	1.08885	1.02235	1.15967	0.00811186
ACTG2	1.10374	1.054	1.15583	2.72389e-05
HSPB7	1.12382	1.06479	1.18611	2.23e-05
FHL1	1.12423	1.06075	1.19151	7.85925e-05
SCRG1	1.13978	1.07775	1.20539	4.60493e-06
MYH11	1.09663	1.04934	1.14604	4.10104e-05
APOD	1.1207	1.06854	1.17541	2.78047e-06
HSPB6	1.09482	1.04756	1.14421	5.72878e-05
HSPB8	1.14173	1.07304	1.21483	2.83116e-05
C7	1.10081	1.04848	1.15575	0.000111166
SYNPO2	1.10594	1.04896	1.16601	0.000190451
CCL21	1.06262	1.00247	1.12637	0.0410595
PGM5	1.09875	1.03884	1.16212	0.000995672
DES	1.07861	1.04177	1.11675	1.97275e-05
CST1	1.04931	1.00122	1.09972	0.0443431
